# Supplementary material for: Can rising labor costs boost private sector R&D investment? : Evidence from a survey of Chinese private firms
Source: PLoS One. 2022 Aug 4;17(8):e0268287. doi: 10.1371/journal.pone.0268287 (PMC9351998; doi:10.1371/journal.pone.0268287)
Supplement: S1 Dataset — (XLSX) [file pone.0268287.s001.xlsx]

## Sheet: Sheet1
R&D expenditure	Number of employees	Net profit	Sales per capita	Proportion of mobile population	Annual average salary	Annual GDP per capita
16.371	26.077	124.737	10.711	2.485	10.211	10.172
18.504	28.554	127.284	4.913	2.144	11.529	4.701
34.967	16.342	43.143	7.879	3.531	8.433	8.097
16.246	23.975	95.362	9.504	2.282	11.545	12.16
23.669	6.642	113.827	12.84	3.606	11.528	13.081
28.839	27.784	110.974	8.36	1.07	15.245	7.36
34.341	28.899	69.762	12.24	3.544	14.227	4.615
29.81	33.499	82.7	1.698	0.917	15.47	4.413
35.445	25.677	76.518	2.275	2.649	15.407	6.132
35.524	12.274	70.033	14.462	4.289	13.912	14.6
37.995	8.389	136.493	11.322	0.583	15.523	14.851
26.493	28.926	70.867	13.456	3.148	15.089	3.303
28.185	5.372	121.656	3.486	1.8	11.861	13.982
25.799	26.278	86.51	9.867	5.447	13.13	6.586
37.12	37.063	104.904	1.511	5.264	8.58	3.898
30.962	34.968	88.525	11.12	5.1	10.42	7.423
32.137	20.688	116.71	10.458	4.743	14.434	6.934
25.161	32.115	126.214	2.086	4.203	15.475	7.279
35.503	18.877	39.445	11.369	4.79	12.055	14.915
22.038	3.526	120.233	9.228	5.39	14.363	5.698
19.325	26.103	145.74	10.406	1.348	13.839	15.299
29.07	7.291	141.159	8.485	3.066	12.581	14.832
37.154	4.985	42.941	6.274	4.559	11.733	14.846
27.527	41.59	44.356	13.719	4.084	15.48	9.137
17.805	23.808	76.638	12.789	2.877	10.607	4.781
25.956	33.284	50.247	3.359	4.592	12.182	6.173
24.027	27.301	76.475	9.822	0.524	8.416	12.005
28.837	46.933	125.815	3.855	5.072	15.36	8.638
26.564	34.463	130.721	14.165	4.09	8.01	10.774
24.229	36.667	141.872	5.495	2.592	8.357	5.343
31.739	34.945	37.453	11.769	1.004	12.187	7.106
33.545	22.117	99.184	8.525	1.048	10.803	12.202
20.549	7.069	93.254	4.914	2.757	10.496	9.739
28.977	41.845	92.618	14.125	5.469	15.222	13.582
24.25	34.962	52.278	5.792	4.47	14.323	12.979
25.14	10.747	148.151	14.071	1.527	11.088	12.06
16.23	16.098	74.072	13.367	5.338	12.886	13.19
35.022	32.072	66.921	1.678	1.49	8.334	13.205
27.414	45.12	114.4	12.861	4.842	12.099	13.562
16.079	33.449	38.686	6.319	4.5	8.569	10.338
25.137	36.422	75.793	7.353	2.63	9.591	10.768
26.042	42.999	59.735	9.238	3.68	14.038	3.96
24.374	7.136	40.085	4.486	4.164	13.728	10.898
23.394	48.53	93.068	13.944	3.596	8.846	3.232
19.824	20.185	135.772	12.726	1.345	9.095	13.094
24.446	8.46	58.018	7.114	0.293	15.03	11.978
28.701	20.206	142.868	10.639	4.667	10.693	6.002
16.994	32.823	135.035	13.842	4.71	14.769	15.223
25.684	36.175	77.39	8.874	1.081	10.951	6.287
27.67	29.726	104.261	8.425	0.954	8.359	5.273
36.24	9.125	42.817	1.616	1.976	12.724	12.878
33.889	19.648	93.196	7.656	2.472	14.513	9.133
23.061	20.813	128.78	12.757	2.673	10.541	7.037
29.597	23.916	43.732	7.111	4.427	12.143	14.372
29.595	32.896	75.688	10.636	3.879	12.66	13.364
24.481	48.376	44.081	13.123	0.59	11.986	10.777
37.085	29.33	47.511	2.501	5.487	12.861	5.383
28.796	33.824	70.716	7.274	4.738	13.232	8.853
22.186	19.154	51.127	8.436	2.111	8.452	13.876
20.155	3.548	79.82	6.387	5.448	13.818	14.427
33.682	19.253	41.453	14.087	1.053	8.557	8.829
24.243	13.859	77.367	14.256	3.1	12.077	13.772
29.813	36.223	78.894	9.677	5.39	13.566	12.859
34.323	3.069	67.925	13.939	3.645	11.172	7.862
21.189	7.77	108.276	10.142	4.445	13.492	12.018
32.234	45.306	63.537	7.351	0.872	13.052	4.404
22.675	29.187	117.334	13.4	3.515	15.009	15.279
22.117	44.357	69.142	13.343	4.827	14.634	4.573
20.006	11.087	67.789	10.403	5.023	13.065	6.708
37.167	30.65	119.156	11.586	3.884	12.476	13.837
31.777	37.803	42.085	10.353	2.232	10.263	14.224
36.93	38.007	83.831	10.397	3.276	12.434	14.01
35.737	43.344	84.653	4.841	3.736	8.555	4.609
19.883	8.174	78.475	2.431	2.898	8.594	4.193
22.654	10.583	64.196	10.446	3.896	10.349	14.135
28.984	18.881	146.884	3.895	2.506	14.248	10.491
28.237	6.223	145.574	9.015	2.856	14.728	14.764
20.252	42.538	24.857	7.894	2.431	13.754	10.199
18.363	44.936	120.664	11.119	0.259	12.287	3.375
18.103	19.112	76.553	10.639	3.481	10.815	4.696
34.033	28.806	66.553	3.659	5.306	13.956	9.851
25.693	33.578	94.354	11.867	5.086	13.044	6.98
18.675	26.642	98.591	2.912	4.418	12.194	12.472
19.904	3.987	24.298	4.854	1.15	11.65	6.444
16.517	7.786	145.372	14.049	4.748	12.109	8.481
16.316	44.016	121.733	10.154	2.645	9.627	10.795
21.393	15.588	23.926	11.013	4.815	14.273	5.034
17.561	13.188	115.001	9.676	5.191	15.071	7.396
19.383	35.647	97.754	6.176	2.614	9.454	11.222
24.372	31.337	117.253	5.077	1.611	13.032	12.938
22.762	22.021	44.054	9.064	4.565	10.941	9.624
18.361	15.34	70.549	12.857	3.892	8.811	7.227
21.729	43.871	75.448	11.26	1.818	15.827	3.965
32.698	7.519	85.855	4.068	3.43	14.645	8.29
16.873	3.244	97.075	3.008	2.83	9.354	4.744
25.215	41.353	27.314	9.343	2.36	15.457	14.147
26.264	19.792	134.741	12.624	2.847	11.317	13.536
31.847	28.85	49.995	3.155	3.768	14.659	15.4
25.028	41.029	113.203	4.261	2.892	15.563	14.636
28.324	10.523	138.423	11.895	1.572	8.965	6.227
21.057	17.184	48.503	6.478	4.367	13.715	8.944
16.592	5.537	57.852	7.745	4.446	8.721	3.501
20.987	25.64	133.024	7.983	3.204	11.571	14.592
23.189	2.848	44.29	7.385	2.292	12.506	6.899
16.264	3.172	148.403	4.633	2.618	9.979	3.979
21.48	2.363	22.097	6.613	2.824	14.534	6.503
25.039	28.791	45.011	7.739	3.682	12.52	4.598
28.142	15.543	120.478	11.954	5.189	11.888	13.895
16.283	30.558	137.322	13.672	2.186	8.97	6.203
20.141	33.054	59.991	3.503	4.658	14.663	5.635
34.84	33.371	105.164	6.32	4.481	15.279	10.674
19.597	4.218	125.195	7.659	2.081	10.809	9.124
18.753	26.176	114.606	5.62	1.008	12.693	7.392
30.024	19.628	37	9.243	4.256	15.798	9.107
21.938	14.3	36.011	2.018	3.293	13.663	14.304
22.198	45.689	76.545	4.785	3.011	14.184	11.261
32.85	13.333	119.268	5.641	4.121	11.316	6.548
27.26	47.406	127.636	7.791	4.15	12.708	9.355
35.952	25.363	26.977	14.126	5.114	11.552	14.265
30.064	12.875	124.935	12.47	5.002	9.801	15.377
32.318	11.973	147.643	12.786	2.78	15.192	13.321
35.332	35.93	79.762	7.102	2.395	9.163	11.371
29.306	17.326	36.302	9.944	3.357	9.141	11.153
18.302	8.786	59.576	5.798	4.815	14.56	3.857
33.661	11.619	125.698	9.332	4.939	13.157	10.62
36.235	37.489	139.086	6.242	3.991	12.048	10.471
16.494	29.239	81.487	5.084	3.885	13.591	7.656
28.998	10.027	40.631	10.025	3.509	15.536	8.913
16.941	12.715	141.547	8.744	1.285	14.341	9.66
23.826	48.485	50.042	2.631	0.261	14.938	14.114
26.78	8.211	77.487	4.342	3.683	9.308	12.623
18.844	13.818	147.903	13.081	0.309	8.115	15.394
33.633	14.437	37.201	7.779	5.239	14.736	15.506
24.048	28.348	105.796	13.849	4.12	15.368	10.821
24.289	40.544	131.628	2.923	0.996	11.127	6.053
24.619	31.991	83.552	9.017	2.175	9.472	5.581
20.931	38.605	62.305	13.779	3.947	13.795	11.679
27.701	45.223	28.55	3.887	1.228	10.062	5.57
24.425	14.541	108.455	14.305	1.044	15.626	13.698
25.688	3.918	48.856	13.545	4.678	9.613	8.824
19.009	20.727	37.748	12.672	0.588	10.285	4.358
34.472	21.146	33.969	13.265	4.517	12.369	12.326
30.547	14.851	135.477	6.515	5.048	13.833	13.587
37.725	5.871	68.409	3.332	1.994	10.254	12.735
24.6	33.852	128.942	9.722	0.762	14.657	12.24
21.888	29.934	114.796	5.913	3.972	12.137	11.84
19.844	45.684	101.06	12.104	4.347	8.577	8.55
36.825	29.742	51.77	10.197	2.602	9.771	6.702
23.403	18.234	41.697	8.548	2.742	15.188	5.54
37.899	9.499	119.52	5.23	4.399	10.308	12.601
20.357	6.741	69.363	7.599	3.992	15.725	11.777
28.221	37.625	25.046	9.88	3.678	12.489	14.408
28.693	46.491	121.431	8.456	1.57	15.132	13.902
32.764	29.805	90.234	6.22	0.686	8.454	12.929
24.054	23.209	44.654	9.721	3.294	8.563	7.578
34.767	35.216	28.329	5.527	0.349	8.536	15.339
30.614	15.272	25.67	2.604	3.891	14.136	11.176
24.934	25.198	133.407	2.118	4.704	13.522	14.464
19.937	32.658	120.838	10.131	4.864	8.567	5.157
33.391	24.489	127.508	10.553	3.746	10.534	7.479
35.571	28.088	101.56	5.043	0.627	11.181	6.96
18.617	38.313	49.813	2.405	4.782	10.03	8.648
24.092	46.184	83.521	14.013	0.583	9.815	12.744
32.699	48.653	36.352	6.036	2.542	13.367	12.296
34.171	31.362	122.35	11.146	4.432	14.279	14.666
25.723	25.287	29.349	3.62	3.358	15.965	12.274
16.618	33.644	135.539	12.25	0.807	12.286	12.823
33.92	48.795	67.456	6.306	4.367	11.274	14.658
33.138	15.307	133.601	10.482	4.703	14.185	4.636
27.852	34.501	96.878	10.887	3.25	14.636	11.911
36.392	4.334	35.147	9.493	2.834	11.303	12.978
24.376	27.256	113.873	8.875	2.682	10.519	9.583
33.647	46.738	95.068	8.645	4.723	11.386	6.482
33.044	43.542	122.931	6.538	4.302	14.733	4.529
35.588	31.938	95.912	2.884	1.629	10.368	5.912
31.67	2.142	30.996	14.367	0.286	11.901	12.501
25.521	35.365	147.911	8.082	4.206	13.592	11.843
18.952	31.644	117.42	2.769	1.39	14.83	6.479
30.899	43.098	67.409	7.742	1.702	8.634	12.041
35.772	12.983	25.659	9.614	3.147	13.321	7.168
33.708	4.737	98.354	8.438	2.727	13.001	14.777
27.141	42.299	80.049	9.711	3.597	12.601	8.02
21.388	11.461	107.827	11.965	2.144	14.27	13.483
31.201	37.973	103.85	8.561	0.454	14.701	9.285
22.5	17.351	74.343	2.47	2.593	12.579	14.033
24.194	14.261	141.756	3.83	2.688	10.986	5.146
33.932	47.531	121.598	7.446	2.796	10.965	14.667
36.477	35.797	105.09	5.141	1.784	11.459	9.822
23.917	8.069	57.309	2.038	2.796	14.6	5.393
36.313	28.675	143.756	14.071	4.996	9.553	11.714
30.151	39.17	22.05	6.281	3.555	8.825	13.641
35.045	19.486	136.911	10.779	0.545	14.83	13.192
31.69	38.432	118.625	5.22	4.52	8.708	10.846
19.105	45.527	23.543	7.636	2.451	13.328	10.582
35.81	25.108	113.358	8.052	2.86	10.908	8.072
18.846	46.282	143.38	4.679	2.737	13.255	8.437
27.296	3.936	78.87	4.078	4.141	8.743	12.074
35.243	12.157	27.48	4.816	2.118	15.311	6.353
28.593	16.286	87.61	7.951	4.063	10.65	5.427
30.731	30.966	72.185	8.551	0.652	9.099	14.398
31.466	11.917	38.492	9.105	4.644	15.58	8.054
25.676	28.044	87.203	13.777	0.436	8.959	14.797
33.21	24.391	22.453	12.056	4.279	11.434	12.988
24.9	18.646	136.217	9.93	4.351	12.952	12.326
19.62	39.061	116.939	7.88	0.451	11.235	14.846
33.093	38.568	46.616	6.708	0.577	10.865	3.238
25.758	46.41	97.005	6.514	0.606	15.547	14.279
35.557	25.448	94.102	10.755	5.318	9.752	5.782
34.646	39.22	86.831	2.976	3.28	13.491	4.853
31.319	10.998	76.653	9.234	1.034	13.893	12.519
30.29	12.566	125.477	2.915	4.053	13.78	6.456
32.968	36.088	93.746	3.345	0.83	10.993	8.909
27.48	3.561	34.395	7.639	1.114	8.281	11.523
21.331	18.401	43.484	4.504	1.459	11.012	5.115
31.51	10.481	71.34	2.66	1.733	10.916	6.325
23.112	18.791	98.195	7.45	0.622	15.25	5.188
22.918	15.674	65.572	14.269	1.761	13.092	13.618
31.583	9.687	88.502	9.863	1.011	10.088	3.754
20.553	40.869	101.346	2.575	4.377	14.358	13.037
34.096	29.541	56.96	9.518	2.887	15.3	11.462
31.087	38.721	62.01	9.247	0.697	8.638	10.415
23.325	7.541	42.67	1.503	3.804	11.878	3.321
17.771	40.662	72.278	1.575	4.455	13.155	8.174
17.553	31.103	128.156	2.835	2.678	10.05	5.065
16.026	41.23	46.542	10.128	3.68	8.041	13.211
20.611	42.418	60.565	6.012	1.478	15.474	10.249
37.469	39.87	57.751	13.643	2.915	10.658	5.975
34.182	15.804	66.429	8.708	4.037	15.562	9.53
23.819	10.618	130.163	3.731	1.488	8.781	6.045
25.673	47.352	96.75	8.221	5.111	15.455	13.57
36.522	13.04	29.918	7.914	3.188	10.073	11.947
25.627	10.55	130.264	4.327	4.593	9.388	10.174
33.691	38.037	92.161	8.166	1.075	8.662	8.901
17.354	8.786	101.757	7.255	2.184	14.986	6.976
31.834	43.648	49.441	2.156	4.7	8.154	13.853
25.888	36.025	83.421	14.481	2.554	10.507	7.412
30.536	23.646	105.501	7.319	5.241	15.047	12.024
33.291	34.14	84.362	13.197	5.132	11.129	14.383
32.535	33.261	94.517	9.396	4.595	8.288	11.631
26.443	21.546	41.213	6.769	5.312	13.06	15.044
16.295	31.889	119.005	6.838	3.192	12.6	13.483
17.529	20.334	139.376	4.263	4.32	8.596	3.493
37.897	43.835	120.388	12.008	3.23	12.214	12.488
18.277	29.577	117.4	3.478	0.514	8.192	14.742
18.629	46.893	43.464	12.133	0.344	10.801	15.14
28.252	40.998	95.688	13.913	2.45	10.214	10.683
32.872	34.979	115.086	14.029	1.16	9.641	10.077
18.996	39.304	82.281	10.766	5.053	12.202	7.686
34.315	16.547	31.271	8.448	3.011	8.477	11.406
25.331	8.567	26.752	3.781	0.877	8.342	3.24
34.217	37.522	107.831	7.975	4.164	13.002	9.958
36.221	19.31	51.91	9.317	0.867	15.28	13.901
31.824	16.404	75.653	3.504	2.044	12.589	11.326
30.363	11.011	135.287	3.848	4.814	13.483	12.406
31.123	42.24	22.88	10.959	3.058	12.599	9.014
17.443	8.772	116.896	10.135	4.016	9.072	11.937
16.492	11.94	124.098	4.777	2.083	12.549	4.787
32.895	20.367	111.296	6.752	1.72	8.362	13.821
27.29	34.071	97.199	6.375	2.487	11.388	3.389
23.541	44.165	57.801	3.602	2.543	15.319	15.494
18.74	37.324	59.088	4.914	4.236	15.291	12.273
17.514	43.859	31.306	6.653	0.834	15.696	14.651
28.402	14.693	103.765	10.938	2.558	14.658	6.771
16.122	26.944	103.556	13.494	4.369	9.831	7.748
30.772	34.242	105.742	3.338	4.566	10.363	5.345
35.506	25.762	103.862	7.549	4.298	15.923	9.396
27.909	20.764	130.9	12.359	2.27	13.849	5.267
23.91	27.17	69.871	6.076	4.076	8.029	4.124
16.192	27.903	130.369	7.563	5.281	10.283	10.331
35.752	6.771	59.084	14.453	3.068	15.134	4.107
33.088	27.707	143.419	10.43	1.967	15.757	3.738
34.329	37.542	120.156	8.965	5.028	14.327	13.699
17.978	24.811	40.685	3.253	1.449	11.411	9.345
16.56	37.08	59.553	14.34	4.309	15.455	5.853
30.286	28.361	59.979	10.817	0.396	12.382	3.318
23.502	48.818	104.839	7.886	5.261	13.579	9.326
27.245	27.384	132.656	5.559	3.025	12.589	12.935
37.123	20.872	120.102	12.269	5.3	12.132	4.1
19.314	35.348	112.466	9.322	0.299	14.675	15.546
20.839	25.073	86.649	2.006	4.956	10.87	10.371
34.243	20.029	38.573	11.759	2.584	8.789	4.985
34.276	22.48	40.875	12.578	4.396	9.576	13.927
37.913	14.506	46.697	10.912	2.378	13.407	14.63
27.39	38.802	23.733	6.979	1.61	9.869	4.988
34.02	39.768	74.576	6.736	0.968	9.039	10.59
17.258	36.892	143.314	10.573	0.74	12.604	9.94
20.215	15.226	105.439	4.282	1.571	14.446	7.449
36.183	3.267	75.142	9.372	4.488	8.021	13.592
34.19	44.99	86.025	10.333	1.251	11.851	12.228
36.154	36.852	114.249	1.609	5.165	9.133	6.226
26.185	35.031	66.894	14.246	2.163	11.669	11.542
17.692	14.148	135.636	12.623	3.037	10.812	8.093
35.247	24.445	96.99	6.095	4.594	11.425	14.393
34.705	4.259	57.898	7.962	3.494	12.583	12.339
25.915	25.245	41.647	9.727	2.784	12.76	9.48
30.666	32.881	64.282	9.191	4.699	15.366	13.267
30.858	13.07	148.349	13.453	2.268	15.864	6.756
17.187	6.091	44.922	13.417	4.713	12.225	9.396
17.768	45.114	63.328	10.637	4.5	13.153	3.577
35.471	17.705	102.792	6.048	3.423	13.616	5.956
20.572	33.714	74.615	12.868	2.645	14.657	14.742
24.021	22.566	99.312	13.959	5.193	11.743	10.015
16.271	31.185	143.899	2.42	3.524	9.368	4.486
32.147	33.882	27.097	3.175	4.806	13.303	12.626
16.387	7.395	33.104	11.968	3.586	12.67	12.336
37.829	10.758	87.25	9.484	1.431	12.237	12.44
28.71	35.328	114.827	1.538	0.806	10.983	3.501
34.383	39.015	84.122	13.218	0.61	15.061	8.61
35.61	27.162	122.532	14.213	1.445	11.919	9.592
18.603	5.404	51.767	1.937	3.011	15.938	11.477
18.365	22.202	36.1	10.695	0.495	14.495	9.286
17.557	3.008	98.184	8.953	2.841	15.82	7.223
17.445	4.146	31.569	9.111	4.741	10.337	15.508
35.692	35.097	76.324	6.777	5.325	10.872	12.533
17.313	32.558	113.319	12.064	3.335	10.331	13.465
34.078	11.56	53.08	3.726	3.96	8.789	3.856
29.751	20.927	102.594	5.529	2.244	10.827	3.335
35.275	31.587	94.075	13.175	4.766	12.728	13.634
34.749	38.171	142.756	10.304	3.674	10.239	15.237
18.174	25.71	58.231	8.523	4.843	10.275	14.923
21.406	24.766	52.046	6.119	5.488	13.815	11.59
25.02	27.441	123.04	3.864	5.448	12.181	12.945
33.75	12.791	91.769	13.657	1.388	14.325	6.514
23.345	27.387	83.909	5.812	3.258	11.573	12.738
36.713	7.839	34.666	9.397	5.412	10.582	13.422
16.623	20.73	73.863	9.027	0.606	15.914	6.673
18.432	14.922	56.305	3.888	0.709	8.98	10.687
18.648	35.441	40.992	8.84	0.643	14.184	8.543
37.284	12.035	39.061	2.495	5.077	14.597	8.984
23.892	36.997	118.462	6.149	3.491	13.597	10.155
20.428	7.791	59.968	4.37	2.029	10.951	14.701
31.013	17.098	82.25	8.508	3.779	14.611	10.604
27.847	24.429	142.787	5.145	4.811	12.13	10.536
29.086	2.222	131.152	4.227	0.865	11.066	5.204
26.626	11.346	95.37	11.078	0.584	8.79	11.15
23.772	25.354	49.569	6.518	0.563	8.992	10.728
27.406	41.021	27.461	10.883	2.198	13.371	4.111
17.186	3.987	79.618	7.241	3.488	9.961	7.219
33.111	29.635	110.203	12.779	3.333	8.962	14.803
34.596	23.226	103.153	1.908	1.74	11.797	10.389
32.193	35.817	28.135	3.045	3.778	13.316	14.82
34.787	37.568	131.326	13.314	3.813	10.056	6.78
25.238	19.375	84.835	8.212	4.572	13.831	10.687
29.009	7.362	60.111	12.667	2.035	14.864	4.969
17.85	18.891	85.331	8.568	0.813	11.676	13.523
21.293	2.181	66.658	4.435	4.792	10.558	3.974
24.784	48.129	30.775	12.513	4.964	10.785	7.167
36.695	32.977	113.439	12.561	4.961	9.009	11.487
17.284	14.466	143.985	3.121	0.332	13.04	14.429
29.119	31.092	66.483	5.183	3.382	14.591	13.774
26.109	14.832	56.852	12.69	4.043	15.768	15.17
26.76	47.561	77.859	7.844	1.408	10.462	8.847
35.619	48.636	145.845	7.614	0.922	12.562	14.85
30.568	40.801	52.363	9.331	3.573	13.148	13.5
28.269	21.11	78.46	7.418	3.699	10.427	3.397
23.146	28.355	87.448	3.993	4.385	14.386	11.967
36.701	24.834	111.393	7.599	4.467	8.413	15.399
16.081	40.039	28.135	8.759	5.395	8.739	7.349
29.011	14.166	78.692	12.94	5.132	8.175	9.115
26.393	2.046	145.593	9.142	3.796	9.722	12.855
26.572	46.616	108.939	9.61	0.471	14.244	6.722
21.551	36.791	125.067	1.568	2.824	14.993	5.965
33.597	24.611	115.761	14.344	5.315	8.377	9.407
22.917	18.657	55.154	6.351	1.287	9.611	9.972
28.375	31.869	98.893	8.965	3.699	8.918	12.729
19.37	3.034	132.314	5.802	5.15	12.465	9.509
32.385	43.066	96.463	4.02	1.659	9.936	4.396
22.013	34.097	50.422	2.39	4.756	15.645	7.297
18.104	24.029	85.921	14.054	3.146	12.757	14.608
36.926	4.477	135.911	7.692	4.687	12.893	14.707
22.117	12.897	34.104	8.552	0.458	11.517	3.839
27.756	8.343	102.684	7.17	1.069	14.195	6.662
33.649	44.411	58.979	5.663	2.641	11.557	6.268
19.207	14.927	143.008	13.826	4.964	12.162	10.715
24.834	16.919	48.724	11.841	1.101	9.659	10.168
17.987	32.727	126.005	12.491	1.444	11.069	10.723
20.575	45.232	24.884	2.352	0.629	13.613	5.504
19.227	39.595	60.522	6.14	0.813	8.216	9.004
25.374	7.392	65.879	13.747	4.047	10.03	10.729
35.591	41.282	71.146	6.268	5.094	10.751	10.708
23.07	29.439	123.497	6.411	0.336	9.016	11.961
34.932	19.996	64.034	8.156	3.551	8.179	10.303
23.37	3.191	122.97	2.008	4.063	15.074	10.51
24.218	47.627	102.056	12.875	1.81	10.457	13.389
19.491	3.928	114.063	14.452	2.667	12.461	8.105
32.304	3.684	59.022	9.355	2.673	8.926	3.245
32.716	9.464	96.323	11.744	1.007	11.298	6.851
19.678	39.371	96.924	13.772	0.553	11.283	7.244
32.96	20.222	125.908	10.137	4.936	14.82	6.663
23.332	4.55	48.243	8.102	4.393	11.356	8.999
26.398	19.64	138.969	11.303	5.364	15.445	11.599
21.164	48.468	65.317	12.082	0.375	12.672	8.79
36.434	16.259	57.987	6.095	4.916	8.736	5.862
34.533	36.875	107.439	11.026	1.791	12.619	6.957
33.667	13.103	134.369	9.75	2.706	10.816	9.834
21.501	46.539	88.269	4.252	0.769	8.462	14.89
18.704	42.32	28.426	13.551	1.876	9.481	4.283
32.733	30.89	132.094	2.258	1.183	12.551	15.34
35.463	26.429	91.025	7.772	1.014	8.975	10.081
26.618	42.587	102.87	5.471	4.459	14.764	14.371
16.738	20.741	147.62	6.694	4.594	12.322	10.804
17.773	19.033	89.471	6.446	1.367	10.553	13.456
19.043	23.454	37.263	5.273	4.482	12.097	13.318
37.415	32.109	43.298	8.999	4.933	11.912	8.356
18.82	45.474	111.032	7.332	1.295	15.666	3.685
18.835	18.642	49.631	11.931	3.231	13.178	4.2
35.745	18.102	71.049	12.457	1.093	15.21	6.258
22.226	34.044	24.775	13.051	0.794	14.749	7.26
27.924	42.096	60.239	5.839	1.086	11.205	9.125
28.083	47.29	94.664	8.009	4.012	12.674	14.769
28.821	34.24	140.151	4.661	1.46	15.573	3.997
29.052	5.549	66.375	8.414	3.042	9.485	3.27
35.751	29.369	33.348	12.951	2.281	14.345	6.12
26.294	25.484	141.834	6.686	1.262	12.729	12.821
23.293	27.449	80.556	1.737	1.358	8.448	12.63
25.765	12.058	55.193	8.434	4.012	11.388	9.877
20.874	37.942	88.324	10.425	2.419	12.13	13.376
24.178	2.948	33.907	3.813	2.77	13.658	5.734
26.749	11.051	123.447	4.256	5.036	8.509	11.112
35.463	19.594	82.851	1.533	5.06	13.548	6.597
29.427	34.272	71.421	4.103	4.924	13.95	3.294
32.063	40.222	59.305	10.029	4.601	9.313	3.55
35.026	41.22	112.528	6.305	2.669	12.146	8.364
23.162	15.814	78.766	11.925	3.614	8.972	4.039
33.767	33.383	98.203	12.406	0.976	10.255	11.141
35.644	40.754	96.366	2.406	1.603	11.931	14.378
19.721	21.522	55.173	12.185	2.366	11.904	15.335
35.02	14.737	141.186	5.666	5.245	8.26	5.675
23.567	43.539	84.331	11.784	2.07	8.533	10.258
22.474	40.266	84.393	5.204	3.047	13.186	12.405
27.467	15.747	122.125	3.762	4.866	10.32	12.735
24.271	40.646	109.451	9.722	3.288	11.101	7.292
24.754	26.439	28.655	10.174	2.251	15.812	7.961
26.894	26.552	142.741	7.647	2.472	9.706	10.219
25.895	42.362	52.111	6.769	0.354	8.396	13.718
19.064	22.106	32.438	12.171	2.148	13.857	8.245
16.738	33.005	147.736	9.972	3.165	8.918	7.124
18.077	31.468	119.625	5.119	5.371	9.277	14.891
22.245	39.417	140.306	7.842	1.309	11.961	5.601
22.393	20.595	76.692	11.25	0.627	11.467	14.827
37.388	40.387	24.364	5.563	1.861	9.759	3.821
16.884	38.313	66.909	1.692	0.942	10.015	11.893
23.55	7.281	83.831	13.556	2.173	15.176	5.829
35.303	19.702	132.152	2.345	0.924	11.932	9.856
28.152	26.247	60.228	10.95	1.119	10.862	12.119
24.222	23.329	25.566	13.395	2.492	12.726	3.501
34.326	31.023	22.298	3.26	0.264	12.432	3.934
33.555	28.349	72.002	10.623	1.557	13.632	4.75
16.806	40.949	77.219	2.48	5.136	12.438	14.442
36.573	3.533	110.001	14.112	0.775	10.737	10.915
34.715	48.785	46.619	1.981	5.405	13.884	12.342
24.958	6.032	35.585	10.444	3.198	11.713	12.264
36.227	14.714	135.613	6.247	2.696	12.206	14.036
17.401	33.601	38.038	6.546	2.051	9.411	4.948
25.014	8.006	100.974	12.183	5.027	11.88	10.109
17.525	34.54	39.86	8.216	1.365	15.812	6.681
24.657	47.372	64.534	7.154	5.444	9.232	13.772
34.127	24.019	110.734	4.125	0.355	11.632	8.229
35.529	40.833	107.288	4.655	0.831	9.524	14.832
25.668	9.097	66.347	12.833	5.454	9.349	6.29
29.887	24.752	106.036	13.202	1.933	15.037	11.297
33.329	28.239	121.695	2.277	3.377	13.481	12.427
33.689	31.549	78.045	6.327	5.189	10.64	4.996
32.595	25.44	56.057	14.382	0.434	8.658	11.229
16.783	14.374	57.111	4.018	5.088	13.219	7.819
35.892	25.027	105.238	10.967	3.358	10.371	15.222
23.36	40.392	46.805	4.27	3.321	10.365	14.53
36.129	30.761	70.378	7.246	0.687	8.189	5.667
18.622	2.472	73.01	6.157	1.36	12.84	9.296
26.778	31.75	37.984	5.91	1.928	9.885	5.942
26.299	16.566	90.207	2.684	5.225	13.642	10.588
30.097	9.008	50.352	9.277	2.307	10.038	4.616
19.646	48.974	135.202	11.215	5.418	8.83	4.95
35.095	44.804	117.203	13.371	1.246	11.566	6.838
20.674	29.847	143.888	4.139	4.771	8.848	12.291
26.504	20.503	67.336	9.189	4.298	12.063	8.269
23.29	33.53	77.285	5.273	2.443	10.656	13.11
31.172	31.907	127.52	3.936	2.248	13.908	11.256
32.606	17.551	140.093	4.865	1.348	11.816	12.02
36.679	3.335	116.54	1.822	4.53	8.815	4.83
23.512	22.182	93.308	7.722	2.843	8.505	6.284
26.309	36.482	27.376	5.19	0.966	8.805	12.213
37.65	41.297	42.364	9.354	1.067	11.495	8.639
28.56	19.537	92.331	4.454	4.663	15.563	8.325
25.671	4.751	65.623	10.971	1.923	14.238	3.209
23.912	7.834	139.752	4.688	2.761	15.698	12.072
22.172	3.314	51.131	11.075	0.931	12.501	10.922
20.329	7.445	139.888	5.783	3.26	9.631	12.818
32.377	32.579	49.91	5.107	1.214	14.35	3.814
31.665	28.357	30.507	14.129	3.516	11.679	9.07
37.546	4.725	47.519	9.569	3.974	13.812	11.537
19.573	5.302	117.047	13.77	0.815	15.327	10.182
30.77	23.65	127.423	4.999	4.521	12.206	5.422
25.47	34.474	47.081	9.146	4.792	9.796	12.065
25.108	13.583	73.297	10.709	0.669	14.849	12.339
34.151	48.479	138.938	10.975	1.149	10.688	14.66
28.646	29.769	57.026	3.909	3.9	12.789	10.961
30.808	31.544	28.597	11.609	1.509	13.815	5.086
36.82	25.037	25.221	2.413	1.281	8.198	14.816
17.976	47.348	50.247	9.561	1.483	10.315	6.528
21.877	44.812	112.234	5.123	4.87	15.207	7.935
36.222	40.431	49.329	2.858	3.915	13.675	11.96
35.56	39.482	107.691	8.577	2.071	10.23	7.004
21.88	23.254	51.701	1.599	2.774	10.528	10.003
28.567	7.696	106.656	3.638	1.283	10.227	14.348
36.615	23.997	119.551	12.757	0.975	13.909	9.541
31.994	6.982	94.994	5.525	1.45	8.848	9.024
16.755	22.559	71.642	9.855	1.202	15.098	7.602
28.368	19.149	25.151	4.443	1.533	8.065	9.628
31.033	18.18	22.57	7.995	0.287	11.261	12.854
27.956	3.892	90.041	11.749	1.415	15.642	10.791
33.166	39.203	109.214	8.698	2.868	11.816	4.965
30.408	15.847	26.112	14.409	0.828	13.701	7.448
30.649	10.923	22.209	2.518	4.513	9.755	6.527
17.274	37.944	68.913	5.215	0.307	13.663	12.388
18.602	17.795	29.124	11.293	1.625	14.13	10.15
20.259	2.055	57.076	3.338	1.198	14.946	14.32
33.595	28.659	63.34	13.524	1.778	13.472	8.738
19.995	29.683	136.043	5.03	1.307	12.113	13.003
34.589	32.673	145.454	1.735	4.031	14.119	6.582
31.387	35.33	24.225	5.19	5.404	12.539	7.244
22.374	20.549	104.773	12.895	2.96	13.276	3.856
26.916	24.609	49.414	10.744	0.796	15.153	10.598
18.805	9.883	58.41	8.276	4.664	9.037	5.008
25.515	32.401	122.85	4.024	2.575	13.503	8.039
28.51	47.236	96.23	4.51	4.183	11.745	5.275
28.392	8.81	67.596	6.057	1.944	12.113	6.543
20.435	27.615	129.663	9.305	1.024	11.691	6.446
25.349	48.815	110.408	9.685	2.746	9.014	4.449
34.119	35.28	79.537	13.31	1.777	14.556	9.352
26.338	40.513	26.953	6.241	1.948	12.344	3.207
23.906	44.978	139.008	7.238	3.667	14.894	10.939
30.097	17.425	50.251	6.757	1.893	10.043	5.797
19.129	27.046	68.855	12.544	0.895	8.57	15.41
27.366	23.305	97.912	5.021	3.51	15.954	13.465
27.226	47.646	143.039	13.966	5.028	12.249	15.312
25.203	22.361	37.604	12.838	2.726	10.004	7.974
33.78	46.222	63.08	4.093	3.547	14.874	8.694
25.998	21.454	128.555	8.233	4.223	15.688	8.319
18.094	24.319	110.621	10.035	4.072	13.508	11.153
34.775	46.501	38.91	7.638	4.309	11.678	7.227
33.138	38.706	99.195	5.286	1.112	13.02	7.077
19.887	20.118	135.489	10.013	3.981	9.199	6.989
29.981	10.471	53.778	11.192	3.054	12.76	12.751
22.094	34.123	23.124	7.959	1.92	11.643	10.596
35.286	43.086	64.77	14.097	4.23	8.729	6.596
22	30.792	120.222	7.809	5.025	12.962	13.19
31.355	36.35	22.864	5.47	5.416	15.698	14.955
26.679	5.764	119.059	11.063	4.521	15.48	9.374
31.89	16.407	67.305	5.152	4.141	9.282	13.14
23.667	8.865	119.974	3.001	2.835	9.069	14.302
28.251	27.705	33.519	11.461	4.467	12.215	9.571
35.335	32.915	88.339	3.482	1.236	8.981	11.803
36.814	33.472	62.685	2.433	3.17	10.878	7.737
27.471	13.604	68.231	5.403	5.358	8.18	6.729
23.369	13.211	56.41	7.935	2.336	8.577	9.708
19.603	44.634	134.148	4.784	4.718	14.64	14.853
31.495	3.377	48.406	8.104	3.188	10.187	8.03
37.897	30.421	119.888	14.427	5.411	15.849	4.584
35.884	29.046	137.155	11.458	1.708	13.42	12.915
33.089	25.667	49.236	5.339	3.231	14.641	11.271
16.741	44.51	31.868	2.337	0.663	8.361	11.595
18.67	26.746	127.318	8.202	1.408	13.5	7.349
23.16	27.612	142.473	13.177	4.569	11.834	13.218
31.061	14.192	120.392	1.604	1.748	13.625	10.657
17.656	3.721	63.351	1.583	2.899	11.745	8.414
34.746	37.4	65.235	4.422	1.719	13.293	7.256
18.553	26.84	88.986	12.408	2.409	13.768	5.253
31.797	35.745	30.899	13.97	4.841	14.47	10.068
31.365	12.895	51.999	13.155	4.032	13.54	8.828
37.86	4.748	90.688	3.188	2.994	10.125	12.036
18.494	8.08	42.662	14.2	2.582	11.014	4.066
18.089	39.451	67.134	4.691	1.138	12.331	4.126
28.25	4.636	35.457	3.559	3.497	8.673	14.728
19.6	15.523	130.981	5.665	3.557	10.03	15.462
21.03	34.014	37.325	7.532	1.905	9.024	11.449
22.357	20.149	108.819	9.944	1.255	12.202	7.234
18.356	33.289	113.412	4.459	0.304	10.12	3.913
34.924	48.634	98.959	9.79	0.255	14.212	14.933
35.028	47.58	143.279	12.28	4.604	15.8	14.158
35.805	16.486	74.115	13.521	0.332	15.241	4.837
29.673	28.005	80.739	5.701	3.913	14.927	3.687
28.057	16.833	120.404	7.848	3.67	9.973	8.522
22.207	11.375	118.408	3.633	0.935	10.109	6.686
31.056	27.595	93.079	6.22	0.916	11.109	4.071
31.975	25.092	129.501	6.283	0.281	8.19	14.621
19.73	15.561	94.951	4.174	4.37	15.78	8.938
31.207	36.504	42.868	10.107	3.566	11.292	12.709
24.709	8.447	143.613	5.441	4.018	9.581	14.233
26.912	23.348	115.482	2.687	2.955	9.234	8.877
37.664	10.811	134.338	12.777	3.694	15.723	6.826
23.869	32.314	99.684	11.799	0.427	8.877	11.342
29.246	33.457	90.459	11.024	4.499	12.662	3.81
30.028	39.602	28.492	12.488	2.037	8.249	11.226
19.255	7.386	56.34	14.155	5.082	14.613	7.376
26.914	30.053	140.291	13.062	4.958	10.293	14.25
18.738	36.451	115.435	9.867	3.438	8.478	10.594
33.398	25.182	51.205	3.622	3.746	13.623	5.109
36.411	23.352	113.261	13.093	0.829	8.975	10.856
21.22	6.842	118.532	7.236	4.794	12.897	14.362
21.777	15.591	66.351	5.349	0.266	8.18	6.633
26.584	32.539	51.611	9.249	4.866	10.238	5.586
37.443	19.07	117.226	7.723	2.242	9.17	11.609
25.866	33.981	127.016	12.604	0.327	14.587	15.133
26.075	17.333	125.846	2.093	3.509	15.113	3.561
32.578	10.721	69.018	12.59	0.483	8.955	4.46
27.979	46.62	30.287	11.619	1.366	11.925	9.731
31.154	46.041	103.304	14.224	2.297	13.237	9.427
28.175	36.039	57.615	13.092	1.992	11.496	12.429
16.431	41.947	114.59	11.668	0.29	11.571	5.808
17.828	15.977	70.518	4.216	1.324	10.487	11.079
17.766	7.706	98.94	3.793	1.679	13.218	5.748
22.698	36.297	66.274	6.74	3.436	11.879	9.839
19.257	21.969	84.32	4.335	5.15	15.457	5.526
17.724	48.782	100.033	3.336	3.439	13.678	9.837
24.282	9.856	35.752	4.203	1.102	13.241	7.938
22.574	46.6	147.256	3.797	3.714	12.604	6.551
23.289	19.472	137.574	4.516	3.032	10.168	9.532
28.9	17.039	29.259	5.095	4.359	9.086	3.444
16.2	37.819	96.451	10.938	0.566	9.777	9.008
36.689	14.413	74.002	7.813	4.185	14.538	11.925
32.685	35.191	52.902	12.057	4.14	10.248	6.021
23.422	36.61	114.315	10.978	1.377	9.65	9.386
24.7	24.302	38.86	9.977	0.47	14.314	4.108
30.391	29.279	73.995	5.045	3.243	12.321	15.095
29.769	20.014	73.417	8.091	1.417	12.486	11.133
34.223	42.804	87.777	4.358	1.524	14.881	10.076
22.283	23.947	104.959	4.356	3.802	14.679	9.125
37.285	40.015	22.64	3.402	0.891	15.377	11.066
27.389	47.745	102.397	2.336	2.005	9.878	4.569
22.766	29.962	63.786	5.253	1.204	9.978	5.414
25.519	40.995	35.992	14.044	1.918	14.702	3.402
29.76	48.616	127.749	8.449	5.382	9.942	7.23
31.087	44.759	142.322	9.21	5.375	14.547	10.453
17.298	22.339	125.729	13.577	5.299	10.083	12.763
24.06	5.001	134.76	7.28	4.338	10.446	5.549
24.686	47.954	44.538	9.992	2.115	15.361	13.791
21.761	6.295	108.129	5.191	0.341	13.854	4.029
35.599	42.141	140.403	8.696	5.348	8.926	8.507
28.13	37.108	124.485	14.057	2.688	13.273	15.44
31.712	27.873	28.922	7.289	4.833	15.895	15.369
36.521	7.565	129.846	4.319	3.39	11.974	10.726
21.187	35.051	136.016	10.553	1.452	15.109	9.379
31.655	44.802	126.268	2.867	2.566	9.987	6.639
34.609	21.744	53.022	3.407	2.603	9.295	13.808
18.396	46.418	110.331	5.246	0.933	9.169	4.016
32.913	19.119	120.78	6.138	3.243	11.287	3.451
29.238	9.665	139.562	5.405	2.974	10.298	11.361
31.099	48.126	109.621	9.763	1.202	9.397	3.505
18.626	12.768	34.348	11.736	1.335	15.017	5.691
36.875	41.323	60.584	6.606	5.464	11.484	15.477
16.167	6.064	61.65	5.351	4.708	15.879	12.522
35.591	13.568	42.558	4.375	3.856	11.975	6.34
26.175	9.543	48.724	10.037	1.669	11.84	7.323
24.592	19.651	35.426	12.801	4.513	11.797	4.132
21.626	46.237	59.638	10.92	0.7	13.233	6.34
26.281	42.2	97.726	1.865	4.175	9.113	15.194
30.193	4.304	31.732	14.009	1.692	12.59	5.321
26.388	42.082	23.097	11.483	4.341	9.75	11.805
16.32	11.782	28.825	9.306	3.507	8.651	11.859
27.044	29.161	23.736	9.724	3.917	13.347	10.192
30.098	23.315	84.502	9.436	0.993	9.435	15.523
17.898	25.248	91.851	14.028	4.683	15.532	4.911
30.682	48.989	110.04	1.705	5.297	15.498	7.682
19.551	11.497	75.839	2.894	2.674	8.811	7.904
26.959	8.255	138.613	12.409	1.773	13.299	13.665
36.663	9.199	69.464	12.894	3.873	14.374	10.792
16.862	42.97	110.823	12.045	4.126	12.064	4.879
30.062	12.583	101.191	3.189	3.532	14.664	11.017
18.88	30.294	112.637	8.202	0.372	12.604	13.761
22.719	38.034	105.528	10.624	3.953	11.323	13.895
32.676	5.117	56.999	8.1	2.352	12.262	13.907
20.316	13.7	59.107	5.576	2.784	10.016	4.083
34.071	28.75	81.828	11.539	0.455	11.471	8.23
30.16	9.797	51.267	9.671	3.196	13.65	7.157
16.712	35.775	100.532	5.137	0.913	11.389	3.23
36.974	24.842	59.324	6.863	2.485	9.638	11.195
26.278	4.051	115.637	1.656	4.815	15.613	6.538
37.559	43.478	89.785	13.831	0.418	10.155	7.401
18.777	4.664	105.16	4.754	5.376	13.222	15.378
29.029	15.341	96.928	8.821	3.458	15.67	15.118
18.291	20.231	136.365	12.076	2.948	14.191	7.432
26.236	7.41	33.046	7.555	1.438	10.608	10.397
22.86	7.984	56.828	13.055	4.603	12.693	6.657
29.648	5.418	106.978	4.26	1.828	14.603	13.27
32.178	6.633	88.595	11.484	0.455	9.871	5.58
16.277	26	99.49	2.928	4.911	12.579	3.402
28.831	5.694	96.323	11.838	0.803	12.385	8.831
23.861	32.252	136.512	13.105	4.314	8.783	10.098
37.965	30.118	137.628	11.632	2.636	9.329	3.629
25.255	45.028	80.487	3.602	5.035	14.919	10.852
36.014	26.896	51.073	9.938	4.678	11.117	5.956
22.546	9.642	113.916	8.002	1.532	11.664	11.115
31.434	40.402	43.682	12.659	3.536	10.466	6.917
35.586	37.452	90.696	14.449	4.099	9.115	6.719
22.881	4.854	57.673	9.377	1.064	10.847	13.455
16.141	40.892	29.345	4.469	3.611	12.096	3.54
32.727	41.831	97.071	13.743	2.885	10.572	8.937
23.461	11.008	64.433	11.226	4.242	11.802	15.285
27.997	18.554	119.978	13.496	3.122	12.16	12.173
20.531	28.962	133.237	12.144	4.022	12.859	13.541
28.453	23.246	93.986	11.495	2.622	15.693	6.564
25.291	36.468	50.096	12.034	2.828	13.657	11.387
30.445	2.311	67.32	2.704	1.381	12.579	14.355
20.529	36.541	61.507	5.15	2.114	12.732	14.881
22.965	35.191	135.264	5.983	5.428	11.456	3.718
30.594	21.886	115.83	8.849	2.722	11.932	3.667
20.899	29.384	43.833	5.02	4.282	9.957	13.207
23.418	5.072	50.608	11.108	2.659	13.311	13.832
23.528	28.176	108.703	1.822	3.655	11.587	5.403
29.28	15.703	140.399	4.901	4.252	9.885	10.754
27.537	43.056	72.235	5.045	2.71	9.201	6.436
27.948	3.38	102.87	8.835	2.382	15.854	10.976
37.028	29.201	113.253	11.201	2.038	8.396	10.21
24.251	12.023	80.51	7.196	0.609	14.342	4.938
25.976	47.175	93.176	13.535	2.779	10.564	6.109
33.281	37.941	138.434	7.253	2.304	9.387	4.086
34.932	35.287	82.746	7.286	4.921	13.452	3.245
29.269	40.932	99.533	11.944	1.094	10.663	15.287
25.437	5.586	39.546	2.223	1.28	9.773	15.121
25.263	31.439	42.17	8.54	3.462	11.323	4.637
30.188	13.197	105.377	3.883	0.916	12.72	7.014
17.014	34.166	132.857	14.197	4.441	10.333	7.439
18.292	39.463	76.735	13.059	0.88	12.234	6.204
20.509	35.675	101.839	7.064	3.873	9.854	9.636
24.74	42.099	77.711	1.776	1.489	8.396	6.794
35.293	14.029	52.782	14.453	4.236	14.455	3.959
19.22	30.971	60.255	3.495	2.372	11.566	7.364
17.709	16.414	110.959	13.114	1.486	13.351	12.585
37.354	48.372	62.382	3.645	3.942	11.697	5.819
16.308	48.848	135.345	1.528	1.061	12.378	13.038
35.126	21.269	119.834	10.01	2.954	14.705	8.324
24.607	28.299	45.573	5.973	5.249	8.034	7.604
36.432	15.268	115.21	6.974	3.408	14.857	14.437
24.949	5.831	70.747	14.467	3.851	10.72	6.952
16.029	41.28	24.26	9.501	0.689	15.851	14.336
32.076	23.379	80.436	13.366	1.398	13.158	8.756
31.527	22.679	61.983	7.843	2.935	14.57	6.066
31.023	48.699	29.969	2.769	0.293	12.028	12.456
24.111	11.224	125.129	8.715	2.718	9.476	11.382
37.752	17.389	59.766	13.795	2.865	10.962	13.852
16.212	12.682	22.585	3.029	4.784	11.141	14.944
17.385	30.864	124.198	3.738	4.55	10.329	10.688
33.093	39.39	136.81	14.357	0.678	8.675	8.45
34.632	45.35	125.133	1.821	3.139	12.632	8.946
16.017	46.12	130.745	10.308	5.384	15.587	12.952
36.879	47.6	118.54	5.189	4.916	10.823	5.404
35.143	17.067	74.723	11.06	5.205	15.089	7.414
23.1	19.577	75.56	3.797	4.411	13.538	4.621
22.109	5.92	120.013	3.363	3.278	12.945	12.428
18.048	15.942	54.817	12.342	3.538	12.965	6.548
21.505	15.175	117.307	2.848	3.453	10.648	4.416
27.807	2.732	51.495	7.101	4.204	10.979	14.844
20.403	29.378	145.361	2.218	0.564	10.031	7.549
32.545	28.738	88.824	12.154	2.25	12.191	3.717
30.02	3.503	30.674	11.259	4.834	13.412	9.239
23.839	21.943	117.637	6.392	0.283	13.691	6.581
28.802	14.099	81.932	7.591	1.935	11.898	3.412
32.171	9.657	69.805	2.885	0.874	15.53	10.227
23.746	22.058	128.485	7.777	2.233	11.718	13.517
17.623	30.659	66.34	12.923	2.855	8.384	15.245
22.237	43.862	67.316	7.077	2.304	15.255	4.98
32.503	39.513	88.622	3.167	3.558	14.36	5.141
35.847	30.471	87.855	11.747	3.448	10.921	5.516
32.993	37.277	64.58	9.447	3.801	12.528	9.193
32.21	32.079	36.938	1.573	3.797	15.083	4.878
37.017	21.731	109.346	13.366	5.135	13.552	14.665
36.956	47.953	133.981	6.405	2.006	14.955	11.791
27.87	20.173	37.158	8.732	1.993	10.666	7.341
36.515	6.098	129.911	6.836	0.697	8.707	15.264
18.67	10.334	37.666	12.524	0.267	12.26	11.921
26.181	44.746	25.205	8.2	5.423	8.977	3.855
19.977	24.211	60.166	3.235	3.007	15.492	8.409
35.831	35.061	95.947	4.596	4.558	9.572	9.706
22.871	9.245	118.978	2.64	3.065	11.593	12.494
21.958	9.558	97.257	7.046	0.561	13.334	8.641
29.039	11.318	38.348	2.955	3.198	10.934	13.376
20.88	2.515	88.649	6.126	0.928	14.969	5.704
26.763	2.295	98.42	1.601	4.675	8.434	7.668
35.929	29.942	52.356	8.681	0.327	11.112	13.678
25.902	48.243	51.472	13.995	2.198	10.521	8.651
28.821	12.547	86.816	7.665	4.205	11.962	5.455
36.783	9.748	83.816	9.52	3.233	10.65	13.857
36.033	11.061	132.919	13.768	4.224	11.513	5.748
24.001	28.071	24.244	11.877	1.429	12.244	6.152
36.588	32.591	75.045	13.621	2.503	13.78	13.143
37.412	37.707	146.744	5.767	2.243	8.94	3.768
25.999	44.886	111.617	8.908	1.262	11.308	5.903
19.63	25.604	104.912	9.124	1.227	11.202	7.793
21.837	31.687	130.303	10.935	0.986	10.897	7.047
31.06	45.232	78.661	1.495	1.748	12.57	10.147
27.439	21.18	102.389	12.223	4.955	12.618	6.965
26.436	13.177	26.108	11.15	1.339	11.252	15.29
27.217	16.381	132.741	5.532	2.702	13.074	10.56
24.033	30.52	147.426	9.91	4.093	12.258	6.976
25.699	9.36	148.349	1.648	2.632	11.277	10.137
20.58	37.037	103.106	11.995	1.669	12.927	14.591
30.619	47.984	25.387	4.26	4.363	10.605	4.483
22.506	31.991	79.979	11.086	1.029	9.445	7.273
17.693	2.602	50.972	2.61	2.642	10.019	5.042
20.012	3.847	110.935	5.916	2.8	14.874	6.389
29.125	19.423	87.056	14.216	3.319	15.009	10.058
25.445	4.618	37.631	7.608	0.611	15.2	7.109
24.879	36.228	79.711	7.238	4.077	10.745	3.289
26.279	36.429	92.645	10.396	3.154	14.051	12.04
29.323	27.39	111.024	7.872	4.084	15.431	10.974
34.419	25.354	47.751	13.81	3.03	14.029	4.851
33.584	23.798	89.285	1.755	4.458	8.116	6.975
30.318	31.331	102.137	11.565	2.81	9.944	15.097
21.669	37.014	128.892	3.911	4.947	10.996	6.706
23.233	35.987	134.171	9.907	4.773	11.81	9.538
33.84	40.92	96.8	8.229	0.992	10.731	9.852
30.669	35.318	139.748	9.601	0.359	14.047	14.972
27.617	3.77	48.181	4.173	5.413	11.363	13.747
19.327	47.286	23.217	2.783	3.122	11.136	7.839
30.954	24.195	100.067	14.315	1.309	8.12	11.456
23.539	26.366	78.153	10.113	3.291	13.862	4.636
33.158	42.858	80.994	1.609	4.544	13.733	10.461
19.868	12.752	32.666	3.734	1.817	9.276	13.606
24.97	38.315	30.112	9.157	4.524	13.831	5.963
23.163	11.279	74.735	9.056	1.616	12.661	11.779
29.505	24.741	94.358	7.673	4.744	8.565	12.909
26.485	13.867	115.474	12.94	0.343	14.052	8.818
30.22	31.746	32.364	12.112	5.189	14.83	12.59
27.889	12.498	124.877	12.203	3.82	14.26	15.331
18.565	20.1	140.613	2.035	1.514	14.236	5.461
31.575	12.105	62.615	2.934	4.362	12.834	11.133
20.154	45.985	64.444	13.434	1.97	13.494	10.421
34.446	10.2	141.45	6.699	1.01	10.071	12.746
27.922	32.888	44.383	13.032	5.189	8.912	12.42
20.116	44.655	122.943	3.883	3.071	9.939	15.079
23.643	33.854	148.093	12.592	0.724	8.419	5.163
37.792	23.295	103.966	3.74	0.263	13.652	12.856
36.994	21.724	50.534	10.763	1.817	15.869	9.753
17.944	25.089	91.281	9.924	3.39	11.671	5.001
37.917	16.806	136.124	8.37	4.28	12.312	4.196
31.033	19.4	138.508	4.9	3.536	8.041	7.221
35.065	11.348	28.655	3.235	3.979	10.516	12.605
30.401	25.911	59.747	4.357	3.909	10.24	9.273
28.358	18.689	77.952	9.404	4.807	9.212	3.805
30.804	25.397	72.076	11.14	5.011	11.091	3.778
24.881	25.333	127.474	4.457	4.401	9.375	12.957
34.311	16.268	121.512	4.983	3.713	13.837	10.751
32.318	35.972	44.619	10.317	2.522	13.29	12.173
32.574	34.652	100.424	5.027	3.752	12.08	15.04
16.48	17.79	120.722	4.901	4.117	9.259	4.223
21.224	25.704	62.937	11.343	2.383	14.087	4.308
21.143	45.866	115.768	2.108	3.728	11.47	14.263
31.303	35.493	80.917	12.208	5.005	8.828	10.493
22.967	5.296	83.862	3.231	1.387	8.909	14.366
34.857	36.276	143.392	2.163	2.462	10.149	4.097
21.609	30.347	24.577	13.941	0.979	8.137	13.394
33.904	39.066	105.641	3.64	1.763	10.594	9.706
36.9	12.733	24.24	8.702	3.098	13.328	13.506
24.663	9.893	61.58	7.781	2.101	12.706	7.085
18.943	17.504	52.139	8.008	3.64	10.169	6.218
22.913	8.118	120.195	4.646	4.248	11.967	4.458
20.997	34.285	87.99	8.141	2.486	13.07	13.138
30.49	11.223	128.784	2.821	4.914	11.095	12.136
32.625	24.227	127.152	1.609	1.125	10.544	13.529
17.853	34.85	100.401	3.302	4.143	11.046	9.984
23.827	46.283	109.335	1.915	0.626	14.739	12.796
36.233	33.985	96.761	7.922	3.316	10.826	14.691
19.148	42.666	119.524	4.108	0.441	8.782	11.252
17.683	11.375	76.436	11.183	4.091	13.118	7.819
36.19	38.166	125.543	11.792	5.055	10.928	12.408
29.454	8.004	41.759	2.781	4.281	12.744	14.508
36.936	48.454	61.762	12.92	4.59	14.461	7.654
36.801	33.952	119.52	12.027	4.55	13.111	6.17
28.871	4.205	115.284	9.098	4.365	13.875	5.756
22.875	17.858	22.419	13.298	1.398	9.081	5.944
19.605	32.153	111.66	7.195	5.345	8.061	12.232
18.02	32.499	88.719	8.32	5.14	10.058	5.012
29.445	3.284	75.498	4.083	4.103	9.059	12.57
24.701	35.454	118.892	14.116	4.089	11.648	12.975
32.744	31.904	133.233	14.339	3.68	13.385	6.367
32.974	7.564	142.023	5.343	1.678	14.832	5.334
18.836	41.398	91.641	10.893	2.285	9.013	15.257
21.703	43.379	111.102	9.317	1.668	11.419	14.831
30.408	27.708	106.377	6.044	0.357	15.816	7.281
25.364	24.299	31.197	12.719	4.573	8.386	10.4
33.304	25.116	119.4	12.066	0.341	15.576	6.113
28.004	39.391	22.403	10.565	4.524	12.753	9.838
30.531	4.375	99.253	10.971	1.385	8.638	14.016
35.51	29.518	89.634	6.982	2.145	11.776	10.125
32.555	10.731	148.682	13.948	1.167	14.858	11.001
21.494	46.866	24.543	2.489	3.456	9.51	13.91
33.407	43.555	124.78	5.752	1.836	13.7	13.501
29.624	4.497	27.597	13.202	4.593	9.178	7.685
29.66	10.292	87.021	4.937	1.015	13.157	11.083
18.828	44.546	41.228	4.56	5.151	14.302	6.439
30.461	46.825	139.295	10.458	3.201	14.646	8.468
30.258	2.536	95.203	2.199	3.07	13.191	5.297
21.473	2.262	33.232	11.971	0.256	14.072	11.734
22.929	34.463	86.169	7.274	0.533	8.146	15.552
21.486	31.344	123.803	2.196	1.559	8.986	10.431
23.353	19.924	92.502	8.379	0.577	13.642	8.276
17.225	19.003	24.384	2.147	3.066	9.081	7.2
27.944	20.343	148.93	8.894	3.055	9.742	9.392
35.524	35.986	124.807	7.993	1.763	13.227	8.945
30.332	48.379	24.926	8.713	1.513	11.161	13.767
33.992	18.821	53.925	6.904	4.876	9.807	3.598
35.586	21.36	29.43	8.554	3.149	11.654	7.877
29.591	15.46	68.15	3.611	5.387	11.351	8.659
18.676	22.579	42.577	6.906	1.322	12.777	6.152
26.73	25.776	79.161	7.642	0.513	10.255	9.495
25.798	34.573	93.475	12.997	2.113	14.629	7.451
34.436	29.372	111.885	5.469	1.43	8.863	9.442
17.417	10.846	32.519	6.273	4.562	14.767	12.075
17.544	9.981	53.739	12.224	1.392	11.235	8.361
33.683	23.897	48.057	3.728	3.1	11.299	9.646
25.499	22.699	81.603	8.302	1.851	14.659	8.727
22.979	33.599	58.638	3.361	2.779	10.031	14.595
17.897	38.624	84.452	4.224	0.362	11.25	7.519
33.628	36.938	137.931	12.857	1.959	14.538	5.555
20.289	21.642	24.229	12.745	4.218	8.989	12.575
17.825	45.674	113.195	10.848	3.403	13.233	14.243
30.44	29.395	112.997	12.369	3.578	8.08	4.854
24.568	10.552	84.142	7.438	2.318	13.692	9.281
34.34	41.333	42.701	3.47	2.122	15.736	11.038
17.326	31.072	120.598	7.746	4.37	12.95	11.785
32.144	12.578	110.951	8.043	5.105	11.326	4.982
17.329	24.464	38.98	3.546	3.329	9.965	4.788
22.948	12.352	50.546	5.046	4.257	9.272	15.531
27.298	41.287	54.573	7.445	0.44	12.093	15.053
27.443	45.509	61.689	8.291	2.688	14.149	12.652
31.967	46.79	148.132	5.915	5.443	14.19	10.495
34.875	9.54	148.806	11.176	4.661	14.156	14.933
25.649	31.736	93.281	11.621	4.997	9.842	5.347
29.045	27.592	82.444	14.206	3.732	12.468	11.5
26.076	24.799	73.363	12.384	3.577	14.237	14.785
23.199	9.069	105.265	5.474	1.236	15.891	9.918
26.563	32.447	38.441	1.551	0.389	14.343	15.193
33.118	16.656	87.207	6.126	4.653	11.862	4.239
37.968	22.791	146.678	3.953	2.568	11.314	11.48
23.514	21.219	35.511	12.419	5.069	9.024	6.959
32.672	37.558	82.145	7.854	4.942	11.429	5.753
22.544	25.806	105.749	2.519	2.699	14.418	11.159
25.684	38.38	48.143	3.725	3.326	12.414	12.07
34.649	12.874	130.683	6.663	1.41	8.817	7.895
21.636	8.75	115.377	7.198	2.032	10.596	4.702
20.905	42.521	24.411	14	2.421	13.787	4.14
37.767	45.071	107.377	8.506	5.039	14.144	4.181
26.099	44.162	134.497	9.342	3.965	8.751	12.484
36.592	35.18	42.84	12.002	3.19	13.505	7.438
32.915	48.217	117.958	3.348	2.538	14.699	6.793
20.729	33.47	104.908	6.365	3.299	9.199	4.989
23.372	33.231	97.447	4.539	0.913	14.1	8.025
20.879	11.025	76.266	10.656	1.101	10.239	3.573
25.962	27.975	122.109	7.955	3.986	9.168	4.182
31.162	34.942	38.368	13.91	3.306	10.73	6.021
35.413	43.624	62.669	4.566	2.42	13.842	12.894
16.51	48.241	41.658	7.312	0.639	8.589	14.733
30.472	30.689	121.109	2.608	3.93	13.657	4.002
25.417	41.088	142.783	8.579	1.799	13.844	7.499
17.31	38.228	84.436	14.219	3.793	13.143	12.137
36.802	45.591	101.703	13.747	4.301	9.591	11.204
29.752	34.298	110.893	9.996	0.8	11.454	3.906
16.795	37.881	57.813	1.728	4.041	9.5	12.825
28.467	41.25	138.748	1.649	0.671	12.671	12.651
34.612	7.583	23.857	8.355	3.97	14.588	13.712
25.034	5.372	115.21	10.876	1.343	8.484	9.077
37.196	20.789	146.364	10.78	3.324	10.051	8.313
31.422	28.206	56.995	3.032	1.403	8.987	6.632
24.62	4.387	30.236	13.787	2.064	9.057	13.008
34.374	48.759	128.346	5.269	2.346	14.838	15.444
33.14	21.754	31.256	7.232	5.013	9.664	8.908
19.514	15.386	58.173	13.664	5.342	14.268	9.03
33.091	3.32	105.873	9.274	3.972	8.446	13.571
37.128	2.468	110.645	10.629	0.9	8.251	3.743
35.127	14.34	148.504	1.803	1.646	14.888	9.573
28.576	44.753	105.567	13.66	2.22	9.596	7.149
21.553	14.003	39.503	11.156	4.841	15.284	7.118
18.651	18.59	72.646	10.361	0.625	11.78	8.14
26.248	9.926	113.842	5.489	2.076	12.618	9.617
16.831	18.762	60.445	1.905	3.27	14.095	12.822
29.836	25.789	121.377	11.667	1.678	12.803	9.212
16.956	28.384	92.94	2.61	4.842	13.942	7.981
25.001	23.263	81.994	1.819	5.45	10.685	11.449
26.207	21.067	128.683	9.409	2.063	8.128	5.885
24.891	38.543	73.258	5.484	1.449	12.322	14.088
17.969	8.321	51.53	6.727	0.797	15.544	15.397
28.24	32.244	38.441	7.092	2.039	10.354	12.703
37.233	43.554	143.787	4.728	1.474	12.832	8.799
30.858	41.373	72.223	2.09	3.721	15.654	13.347
19.107	26.264	66.925	8.312	4.511	11.482	8.423
21.205	33.246	28.089	2.867	1.764	13.947	4.461
18.709	37.716	103.327	13.606	4.749	8.228	6.993
26.785	5.404	46.243	6.471	1.91	13.773	7.803
19.856	10.5	148.62	12.241	2.699	15.725	8.228
30.55	34.876	70.623	12.504	4.757	14.867	6.877
24.354	9.806	121.199	1.497	2.291	8.156	4.23
33.467	27.2	87.296	9.185	2.62	11	9.811
17.014	6.887	53.255	2.594	2.799	9.77	11.895
31.339	44.446	99.943	2.014	3.871	9.258	6.613
23.586	43.747	53.701	10.114	4.098	14.3	14.067
29.813	30.905	64.96	7.327	2.349	11.952	14.798
27.326	20.772	142.144	4.87	1.355	10.784	5.192
35.912	31.063	74.495	7.03	1.598	8.557	12.792
22.666	18.257	136.915	5.672	2.74	15.521	4.796
32.206	11.719	143.19	6.434	4.886	8.509	13.482
17.164	20.951	37.325	10.418	3.202	11.711	13.987
21.584	13.646	87.874	10.142	0.323	12.186	9.356
31.347	30.19	99.327	7.978	0.658	10.793	6.832
21.277	40.8	29.298	11.84	2.946	8.043	11.167
25.959	48.356	65.026	10.474	1.245	13.576	10.838
25.107	22.714	118.462	9.418	0.759	15.637	8.164
35.255	21.509	119.191	10.016	2.398	13.942	4.397
27.53	27.152	54.782	11.539	2.14	12.17	14.317
33.064	19.714	124.532	3.715	2.14	14.245	6.247
16.82	37.31	136.566	10.357	4.171	13.193	5.456
35.16	44.924	74.557	10.197	0.742	10.482	5.88
16.265	7.663	139.058	11.064	0.337	11.255	12.62
30.741	14.876	82.366	3.737	2.404	13.884	5.126
36.455	21.882	80.801	5.079	0.845	14.542	8.931
27.344	41.591	74.495	4.923	4.085	8.772	13.592
37.233	20.807	116.699	5.426	0.524	15.948	3.283
28.95	27.037	139.927	14.368	0.28	13.379	9.642
27.492	23.487	41.092	9.024	3.282	10.536	12.214
30.245	48.924	116.427	3.617	3.022	11.748	15.37
37.449	6.16	146.322	13.64	1.643	14.975	11.566
36.646	11.582	67.254	12.211	0.28	9.948	8.564
28.054	31.131	33.166	10.936	1.774	11.331	9.818
31.565	40.896	80.064	4.883	2.083	11.49	15.419
22.627	7.293	109.617	8.871	3.615	8.445	6.01
31.244	11.767	69.258	8.331	1.408	14.219	10.676
23.227	27.621	82.839	10.428	0.401	12.178	3.53
27.027	36.885	61.921	8.95	4.112	8.86	4.332
31.642	39.167	147.733	12.732	2.458	13.929	8.444
26.973	21.936	145.004	7.496	4.588	12.999	12.922
28.778	29.756	131.942	11.894	0.628	10.096	6.79
24.982	10.479	101.85	5.054	5.091	8.475	9.289
37.48	38.581	100.486	4.758	1.223	10.55	12.925
33.771	24.534	71.363	1.864	4.099	14.002	10.305
19.199	30.203	103.292	6.058	1.462	14.693	10.383
34.031	46.217	67.592	8.917	2.201	15.255	13.139
31.105	10.8	122.617	6.6	2.185	14.337	13.714
17.437	2.579	46.724	12.541	3.791	8.785	12.371
28.01	12.894	144.454	2.941	3.867	8.368	14.866
17.869	40.758	145.806	10.976	4.801	14.794	6.971
27.682	38.958	115.579	4.956	0.773	10.099	3.637
26.716	34.887	61.945	3.897	1.902	14.126	12.59
33.254	2.318	117.714	4.52	4.554	15.169	6.545
32.532	7.413	38.534	1.521	3.942	11.82	14.302
31.597	34.292	122.009	7.785	4.303	13.064	8.106
25.999	40.672	66.313	9.067	0.988	12.111	11.456
22.144	36.505	134.09	6.871	3.527	9.522	7.14
24.228	45.555	107.587	11.401	5.392	12.975	5.415
29.691	21.855	83.467	1.822	1.697	9.531	3.76
17.336	32.836	138.729	5.519	2.515	13.178	14.891
23.768	24.078	55.681	11.068	5.264	8.119	12.147
30.954	46.803	25.783	9.442	3.186	12.175	9.666
27.185	40.754	92.525	1.93	1.563	9.787	9.505
34.451	23.602	64.77	9.121	0.668	14.359	9.88
19.82	33.222	145.283	2.627	1.229	12.184	9.847
24.066	32.539	82.599	11.251	3.906	8.798	10.553
19.695	30.538	47.817	12.33	1.925	10.544	13.511
20.422	18.738	69.979	3.589	3.086	12.974	11.977
28.27	32.888	25.504	8.766	2.676	15.385	7.203
23.015	19.657	68.053	6.55	4.917	12.953	5.543
25.795	4.816	97.133	12.219	3.768	12.14	11.575
29.756	43.085	77.921	4.746	3.98	8.031	13.565
27.922	10.087	31.352	11.278	1.405	8.637	7.395
27.414	27.034	120.447	7.698	5.327	12.069	13.204
29.558	37.694	142.124	6.828	5.024	15.751	5.82
18.506	22.592	132.419	6.477	5.457	13.58	14.03
18.804	47.634	86.517	6.275	0.781	13.043	13.55
25.632	12.708	112.834	8.558	5.285	13.077	14.113
23.518	35.14	43.782	9.443	3.324	9.876	4.283
37.137	29.62	114.513	3.793	2.042	8.27	10.172
18.313	17.156	60.259	1.615	5.174	8.228	3.437
20.108	25.202	58.72	13.372	4.266	14.403	3.612
23.488	38.865	72.239	8.413	1.801	15.335	6.338
23.828	11.675	123.501	8.926	3.25	13.352	4.404
24.056	22.725	37.251	9.26	5.306	11.312	11.458
20.563	29.999	143.934	2.784	1.131	14.05	6.929
25.665	47.801	64.933	5.693	4.326	14.026	14.501
34.901	27.338	33.666	8.833	3.963	15.398	7.967
29.336	27.975	139.182	5.374	4.883	13.774	15.517
33.306	23.597	71.196	9.692	1.355	12.007	12.24
19.473	10.786	138.872	11.937	4.955	14.708	8.12
22.043	15.582	104.04	14.04	3.666	13.961	10.16
34.208	37.001	108.478	6.427	5.476	15.458	12.302
19.808	37.145	134.307	3.053	2.779	9.23	5.926
26.57	9.551	23.915	6.677	5.135	9.045	6.019
37.039	28.21	136.737	4.218	5.257	14.445	14.434
28.047	13.94	71.014	13.085	0.252	14.967	3.273
28.76	31.108	25.395	12.329	1.957	9.459	3.793
37.459	16.578	116.865	8.634	0.545	15.166	5.28
17.681	45.622	77.277	11.4	5.399	14.427	13.47
18.565	18.533	148.116	9.183	3.589	11.7	15.343
34.759	34.943	78.32	8.709	2.94	10.11	15.3
36.146	45.959	53.216	4.66	2.581	9.983	9.757
35.551	23.637	60.491	3.252	1.458	11.679	4.07
17.215	24.528	80.715	1.541	4.701	14.781	14.487
17.85	16.255	62.507	1.776	2.434	12.492	7.625
28.277	34.82	55.433	12.379	4.915	11.543	9.647
27.362	43.594	128.253	2.295	0.787	10.15	12.888
33.919	39.288	92.033	1.921	3.332	10.121	9.324
37.094	21.377	103.377	10.764	1.302	13.606	4.36
21.191	38.417	92.599	12.029	2.05	8.626	14.503
22.54	38.422	35.752	12.493	5.006	12.141	11.327
35.059	38.399	87.548	1.899	5.167	8.881	5.141
18.344	24.885	113.699	5.069	0.641	9.771	14.856
25.329	29.501	78.211	9.559	1.751	14.872	13.345
20.752	47.946	134.593	7.097	2.194	12.942	12.002
27.666	4.675	69.716	10.931	3.988	8.568	6.511
21.43	29.98	25.899	6.169	0.939	14.331	15.545
25.439	26.033	78.122	5.488	2.028	8.663	13.703
26.042	6.097	66.313	4.18	2.526	10.17	14.976
25.744	8.374	136.175	13.402	1.184	14.024	13.281
24.931	45.225	130.807	3.608	4.471	15.681	12.982
35.01	25.851	72.223	1.584	0.315	12.036	8.543
29.28	13.293	64.665	2.737	3.548	12.056	9.635
17.673	6.961	144.822	5.932	0.535	13.56	10.293
37.722	9.592	129.722	7.203	2.772	13.882	14.402
28.369	2.386	147.031	1.871	0.269	13.839	10.525
27.614	2.653	76.305	13.782	4.467	8.941	9.424
20.619	6.3	81.638	9.725	2.688	9.469	6.877
37.491	43.314	142.396	5.121	1.736	14.098	9.686
17.893	4.022	27.682	10.012	5.254	14.428	14.926
26.593	35.33	101.106	11.327	2.801	12.22	3.946
32.897	26.566	71.557	11.236	5.366	14.196	15.229
17.404	15.469	118.803	6.998	3.292	11.116	13.049
26.757	47.171	96.509	5.586	0.603	9.109	5.937
25.672	39.619	136.9	11.673	3.696	12.993	3.404
36.214	44.774	52.224	11.95	2.284	15.383	11.341
37.116	27.811	135.183	6.741	1.459	11.183	8.741
26.66	33.687	139.717	5.303	2.786	11.608	3.649
20.768	41.102	81.711	1.892	1.452	12.666	10.443
34.748	15.225	83.025	10.533	2.541	13.062	14.825
31.297	6.784	54.375	5.179	0.806	13.436	9.775
30.98	40.701	128.322	9.68	4.693	14.798	6.862
24.573	27.529	137.403	3.935	5.478	9.759	7.862
18.977	45.747	39.189	7.161	0.567	12.244	9.915
19.888	3.189	141.853	5.216	5.074	13.151	12.181
16.773	38.465	36.914	6.202	5.173	13.953	14.427
28.279	25.657	35.728	8.241	2.112	15.163	7.372
17.213	32.039	44.356	9.295	2.254	10.134	4.671
33.25	2.503	101.439	2.639	4.953	13.07	4.339
20.074	42.3	85.328	11.529	4.439	13.754	4.991
37.455	3.766	43.728	11.285	3.106	12.1	13.018
34.771	3.004	137.372	11.672	0.654	13.253	12.479
22.402	46.28	27.232	2.243	1.855	9.061	11.664
33.917	36.258	57.813	11.736	1.538	8.321	8.412
17.699	36.076	37.507	7.947	4.109	13.045	6.258
21.714	9.384	145.76	7.822	1.636	11.686	5.664
35.543	31.625	100.618	4.427	2.338	8.352	14.828
31.536	16.565	100.862	4.158	1.238	15.506	12.743
36.819	13.772	109.234	4.121	3.951	9.835	4.062
21.112	9.533	39.639	5.866	3.374	9.734	8.471
29.035	36.213	115.881	4.917	4.316	14.593	6.089
30.164	9.456	130.179	12.849	3.655	10.702	13.093
21.167	43.872	139.516	4.465	2.356	9.247	12.752
22.737	41.718	87.444	1.891	3.85	8.195	8.434
34.035	18.801	108.416	4.772	4.038	14.003	9.525
33.878	35.5	120.997	8.182	4.942	9.42	8.085
28.869	21.639	148.911	1.701	1.156	14.271	15.469
26.165	8.733	71.301	13.675	3.117	13.545	14.061
24.973	24.725	120.966	8.325	3.029	8.831	8.408
34.918	15.994	63.235	5.651	3.31	15.878	15.349
17.596	34.772	130.749	13.37	5.22	15.335	13.735
36.187	22.229	58.417	11.05	1.167	9.251	12.022
35.059	28.336	127.842	6.228	2.069	12.414	13.376
21.933	16.529	77.688	14.367	2.029	14.856	10.671
31.595	38.08	36.007	10.445	1.005	11.737	13.817
32.485	21.539	81.293	1.676	5.29	12.483	3.446
18.986	24.847	57.631	12.242	3.328	12.043	4.537
20.582	24.317	109.738	6.305	3.681	12.074	10.551
27.638	33.867	136.508	4.718	3.273	15.532	15.416
32.512	37.4	80.138	4.521	0.612	15.459	8.475
30.072	20.561	45.387	7.94	2.48	13.926	5.87
26.914	30.382	77.777	5.828	3.027	12.322	5.025
22.609	42.755	23.992	9.357	1.161	10.113	4.641
25.505	3.387	127.299	13.811	2.511	14.688	8.553
35.948	16.953	92.649	6.969	2.404	8.463	12.694
34.998	36.195	146.892	2.519	4.21	12.621	9.951
24.387	19.134	27.554	9.539	4.183	15.757	8.806
28.571	15.407	128.074	10.742	3.103	15.346	12.25
28.058	13.57	28.422	2.04	4.088	10.111	5.869
19.209	3.858	99.877	7.842	1.518	11.633	7.412
32.733	29.999	131.869	8.578	3.626	10.362	4.857
20.786	36.088	33.728	8.736	3.863	14.051	3.977
35.11	31.207	92.475	6.288	1.114	10.071	8.319
28.62	27.426	143.225	10.685	1.853	8.606	6.353
33.851	5.348	51.639	13.442	2.774	9.65	10.908
28.246	38.429	142.109	7.52	4.214	15.27	10.822
35.672	39.352	112.931	4.169	1.445	12.054	9.668
33.944	39.46	88.141	9.29	1.911	9.065	4.472
33.332	36.908	116.904	12.063	4.77	15.062	4.38
28.002	8.536	108.583	10.798	1.915	12.622	9.784
18.125	24.355	139.698	10.545	3.348	13.378	11.227
36.446	35.409	133.241	4.628	3.464	10.533	9.311
29.152	16.355	147.392	14.363	1.512	13.61	8.561
31.816	2.799	52.836	8.822	0.823	14.323	9.537
29.133	35.279	124.617	14.117	1.562	13.635	4.752
35.284	35.909	61.898	2.724	0.716	9.512	10.818
35.405	12.801	34.721	14.38	4.359	9.935	3.45
17.687	8.334	98.168	2.623	3.283	12.014	4.255
18.825	20.925	112.846	3.857	2.949	9.2	13.616
32.697	17.594	81.021	1.987	2.153	10.978	13.887
36.493	39.721	99.606	10.421	2.832	10.817	15.076
26.068	37.066	77.75	10.184	3.662	12.239	10.032
27.888	46.983	60.429	10.598	1.986	15.807	9.819
25.489	19.528	114.164	13.058	5.149	9.644	10.765
26.413	47.065	116.772	5.634	2.137	14.382	14.413
22.724	14.261	62.708	14.35	2.208	13.808	5.054
18.739	48.778	107.556	11.443	5.35	13.451	8.507
30.246	44.81	140.679	9.217	1.459	12.241	14.225
34.87	10.764	27.891	8.911	4.733	12.271	4.815
21.166	32.893	144.252	13.742	3.357	10.3	8.739
27.993	37.597	41.41	6.139	3.593	15.88	5.114
24.717	11.506	45.011	10.882	5.231	14.059	6.654
30.873	15.36	92.153	10.524	2.922	9.009	3.254
22.59	17.633	124.834	6.468	1.939	12.962	9.792
30.368	10.037	48.15	9.083	5.321	14.909	7.364
28.802	30.451	43.647	7.219	3.498	15.009	12.477
23.528	13.954	65.716	4.413	4.897	10.822	9.994
24.271	27.867	90.587	2.898	5.248	13.242	15.466
37.273	8.376	90.948	6.104	0.457	9.804	12.624
31.582	42.033	26.872	9.409	4.188	12.444	13.11
30.688	7.223	112.842	5.512	4.018	12.164	5.715
28.344	8.532	106.928	14.3	5.345	8.217	6.117
18.208	4.404	140.558	9.696	4.678	8.01	9.827
31.833	29.566	25.922	3.595	3.009	8.007	10.741
37.176	43.694	118.78	4.035	2.835	12.197	8.913
37.906	30.157	136.644	9.603	1.977	8.161	5.561
36.216	7.704	119.404	1.834	4.433	15.445	4.774
30.453	29.315	142.628	7.038	2.338	13.73	9.579
31.239	31.02	107.276	13.126	1.623	9.465	10.115
16.376	14.914	73.347	8.088	0.93	13.502	14.25
31.528	23.843	134.628	2.052	1.819	14.625	12.058
22.251	26.8	120.106	8.524	3.012	14.659	10.728
20.947	29.462	83.808	8.771	5.313	15.035	13.489
17.07	37.06	100.606	14.263	4.382	8.421	3.383
18.623	28.448	115.098	10.922	4.893	12.871	12.436
23.517	40.455	66.646	9.542	2.602	9.244	11.836
31.212	30.294	102.323	9.388	0.507	8.33	14.755
18.892	6.583	126.567	1.725	1.91	14.341	13.645
20.883	5.629	62.813	1.602	0.267	14.838	4.284
28.839	12.221	98.366	12.269	4.918	12.738	8.781
27.108	31.357	146.705	2.995	3.61	11.919	10.015
27.114	12.419	28.508	3.28	4.913	10.557	12.827
24.007	28.717	33.69	8.603	5.1	9.63	12
21.575	41.219	31.674	1.893	0.94	8.871	15.253
28.194	23.478	116.621	8.364	0.774	9.512	12.715
19.16	40.058	92.095	7.101	2.103	13.257	13.34
20.402	8.793	42.22	5.434	4.752	10.733	6.957
19.434	16.017	66.27	3.304	4.544	15.03	10.995
29.52	41.979	144.078	4.068	1.213	11.404	12.704
30.347	10.915	77.653	2.212	4.593	8.184	5.014
29.734	28.976	147.923	10.276	4.217	15.035	11.745
37.603	27.672	33.585	12.694	3.651	14.209	7.591
16.001	37.98	133.283	11.834	3.61	15.628	15.262
25.501	33.288	108.404	3.073	0.592	12.183	6.418
35.799	43.927	29.07	7.355	4.861	15.169	9.581
16.849	8.069	56.464	14.07	4.489	14.981	6.607
37.853	5.724	147.14	3.084	2.865	9.051	7.539
27.411	26.238	34.899	6.552	3.949	14.902	12.58
32.936	3.548	79.731	6.147	3.55	11.44	3.801
17.051	22.692	68.006	11.251	3.4	8.721	14.244
17.769	26.653	25	6.104	4.588	12.688	15.019
16.033	16.272	89.595	10.063	0.846	11.865	6.372
34.151	26.358	33.465	8.1	3.88	13.568	9.968
19.564	38.406	146.271	12.348	0.981	13.362	10.924
27.542	8.427	108.99	4.724	1.651	11.455	8.906
25.398	33.126	120.823	5.146	5.079	8.203	9.219
36.145	36.479	70.762	8.001	0.344	10.526	4.177
34.905	31.349	128.869	14.266	3.069	12.898	15.24
22.789	48.637	66.506	5.921	0.737	12.632	12.467
18.161	11.531	93.048	10.283	5.258	12.266	4.661
35.424	40.729	32.612	7.664	3.745	10.691	5.593
35.146	7.521	83.111	2.272	2.804	13.92	4.726
37.502	26.396	99.257	10.253	0.796	9.281	6.532
30.714	35.283	31.775	5.221	3.897	10.377	7.066
24.699	36.791	46.224	13.091	0.577	10.581	7.807
33.486	2.175	95.742	12.146	3.574	12.408	5.931
25.087	9.565	129.4	2.53	0.87	12.858	6.917
36.82	14.466	67.882	12.582	5.087	13.978	10.158
19.74	23.907	90.351	5.755	3.755	10.42	11.216
28.43	6.581	68.855	9.951	3.727	12.037	5
17.587	33.804	110.137	8.628	2.061	11.291	12.849
22.694	25.177	29.794	7.05	3.985	10.418	13.482
23.89	47.092	28.143	2.165	3.588	14.78	6.948
25.006	29.297	145.147	13.954	2.825	15.259	3.611
31.772	42.165	99.381	10.848	2.522	8.75	13.749
29.467	26.588	127.311	1.915	2.511	12.625	9.797
24.41	41.309	48.108	10.381	2.558	8.544	3.891
26.458	5.491	36.007	5.726	2.753	8.385	7.436
19.799	45.479	68.789	1.737	2.647	11.377	13.026
17.977	43.703	143.399	6.238	4.912	14.929	7.927
37.862	17.587	119.989	10.607	0.461	14.465	11.118
32.872	43.452	34.651	2.965	0.572	13.95	12.41
19.109	23.211	118.83	7.764	3.595	11.215	9.029
37.825	47.626	74.878	7.448	1.882	10.267	11.115
34.696	28.576	57.193	2.555	3.411	14.532	5.48
28.144	16.849	82.781	10.047	4.052	15.58	10.81
29.255	48.046	56.119	11.766	0.628	8.593	15.418
27.618	10.724	146.252	10.626	1.677	12.032	13.084
24.254	32.44	62.642	12.704	1.881	9.431	6.783
35.745	25.865	53.918	10.867	3.915	12.631	8.282
34.364	12.874	146.771	8.566	1.557	13.212	11.642
36.37	26.499	89.568	3.273	1.643	11.812	5.987
20.343	32.641	47.499	13.127	1.754	14.322	6.028
26.718	30.766	35.042	5.978	1.836	9.843	12.01
28.89	7.459	96.92	5.679	3.641	8.186	4.69
16.953	31.502	59.7	6.832	0.53	8.27	13.016
36.608	48.517	139.818	9.043	1.149	9.204	5.105
24.339	40.022	86.548	11.571	2.025	15.257	5.876
25.384	18.434	106.214	8.491	1.163	9.282	6.274
25.581	6.184	29.771	5.76	2.618	14.416	3.894
29.85	12.151	37.531	12.74	2.261	10.099	12.287
34.893	2.569	40.158	9.326	2.57	11.652	8.788
33.925	46.907	29.411	9.843	4.187	11.623	7.716
22.224	3.971	36.213	6.41	4.015	10.516	15.018
28.512	39.513	130.76	5.033	3.349	15.322	4.72
16.978	34.299	84.89	11.656	4.398	14.745	9.525
35.94	22.362	110.881	10.402	4.483	12.08	3.917
17.926	39.44	23.159	3.528	1.233	13.895	11.116
34.493	43.288	142.88	4.914	2.489	9.074	11.263
24.805	34.377	33.662	10.395	0.673	15.402	10.239
30.073	43.082	89.145	11.754	5.356	11.63	12.713
27.936	30.923	131.652	2.632	1.897	8.878	7.949
23.497	28.448	120.392	10.545	5.39	8.616	5.497
33.902	26.478	52.639	12.434	1.168	15.129	9.052
18.804	39.801	136.276	8.588	4.212	9.908	5.028
26.606	16.407	56.39	6.047	4.361	12.126	5.283
28.096	37.942	28.98	10.252	0.752	9.269	9.471
24.686	45.542	110.866	8.365	2.036	8.058	5.56
35.502	3.837	48.255	12.911	2.675	8.218	13.509
22.983	39.038	93.447	6.902	4.672	8.605	14.81
34.689	8.538	118.799	8.683	0.284	13.494	11.481
30.319	12.128	43.368	12.64	2.671	14.719	8.009
36.593	17.388	24.151	6.687	1.209	9.243	13.672
35.046	15.1	88.742	2.85	2.895	9.457	4.179
30.56	8.272	94.354	6.773	2.043	14.298	11.928
20.298	12.98	25.256	8.294	1.039	12.813	14.701
22.547	5.217	85.157	11.797	0.663	13.714	5.928
37.511	14.81	53.646	8.791	4.369	14.996	4.727
20.206	34.44	141.113	10.682	0.423	15.22	10.667
30.213	19.877	47.91	12.751	1.068	14.256	10.212
36.35	43.482	74.378	4.743	4.356	10.272	3.776
35.142	46.757	54.573	2.395	3.616	14.112	6.309
17.133	31.648	66.119	8.365	1.019	13.145	15.061
35.11	29.374	99.889	6.75	5.377	13.743	10.773
29.169	16.856	82.518	7.995	1.227	14.794	10.429
28.533	11.339	94.827	2.693	4.126	11.301	10.422
28.306	13.867	112.745	1.92	1.241	10.194	5.751
20.895	31.535	24.62	7.926	0.742	10.066	13.99
33.881	23.746	65.119	7.377	2.247	11.418	10.528
24.248	42.063	135.683	7.524	4.081	12.597	13.347
37.434	9.946	87.94	8.375	4.951	12.948	13.51
37.226	38.234	122.52	5.063	3.904	9.464	10.865
20.165	38.751	147.713	14.425	0.574	11.516	9.779
32.306	19.994	85.882	3.113	1.264	9.633	6.203
26.286	45.595	108.009	13.073	0.561	13.239	9.355
26.311	2.118	72.51	8.572	2.185	12.22	14.167
25.841	44.12	130.45	14.088	1.037	10.879	13.194
26.918	31.271	33.542	5.571	4.84	13.106	10.87
18.223	22.246	109.35	9.308	2.301	12.781	8.485
25.071	44.86	34.721	11.203	3.251	11.79	13.912
26.136	32.423	69.564	12.711	5.112	13.347	11.861
33.433	35.963	41.701	9.582	2.455	14.871	3.803
29.129	34.83	33.128	4.372	0.252	13.873	3.707
29.094	26.73	112.261	10.538	2.269	15.687	11.769
25.574	11.147	66.293	4.681	2.683	13.15	4.884
31.404	48.169	35.41	12.079	1.352	9.929	6.266
19.932	48.877	116.412	8.662	2.699	14.431	5.3
27.815	4.16	128.822	4.286	2.221	13.387	8.073
32.184	22.44	124.516	7.663	3.468	8.196	15.162
34.744	35.663	117.71	12.18	2.861	13.564	7.624
21.906	42.95	23.597	5.009	0.68	9.599	13.115
27.372	43.323	91.11	5.926	0.403	12.493	6.728
24.69	26.707	112.803	10.815	2.181	8.563	14.431
16.89	39.943	64.297	12.15	2.756	12.856	12.553
22.933	6.857	60.793	5.888	1.595	14.185	12.456
20.555	43.354	117.726	4.704	3.517	12.427	10.572
34.39	39.318	57.15	11.898	4.666	8.447	12.868
19.906	7.039	112.284	11.708	2.614	11.845	14.786
27.921	8.628	31.922	13.652	3.681	12.181	4.939
28.318	11.331	76.611	8.541	5.352	12.875	10.683
34.409	40.087	38.034	13.683	3.798	13.812	6.196
27.491	17.901	141.826	7.416	4.134	13.584	15.212
35.561	2.707	122.195	4.467	0.581	15.606	5.192
18.244	32.541	125.613	2.872	5.166	14.252	4.008
22.01	44.8	45.092	12.571	0.973	13.989	10.877
28.792	32.733	128.039	2.468	2.989	10.329	10.539
36.61	15.338	129.76	11.085	3.078	10.929	14.596
22.458	2.194	112.284	2.946	0.785	11.438	5.694
30.645	46.461	79.06	5.809	3.896	13.487	3.92
28.994	26.089	104.966	12.638	1.351	9.125	8.543
17.889	3.624	34.151	9.12	4.794	15.319	14.175
18.37	7.148	43.515	6.618	3.076	10.02	4.001
17.446	27.512	92.285	11.242	2.147	12.246	10.273
37.598	3.119	106.013	8.675	3.229	12.024	8.48
33.189	24.207	127.392	6.984	4.682	12.976	12.54
26.726	13.732	89.099	12.167	0.567	10.311	9.57
22.838	32.721	57.425	8.973	3.237	10.605	5.983
32.345	21.757	100.637	1.928	1.311	10.208	15.027
17.254	8.047	140.237	5.139	2.63	9.787	5.615
34.388	32.27	43.767	12.176	4.732	12.371	10.958
19.953	33.981	136.655	6.864	4.833	15.211	3.704
17.707	40.232	137.69	5.486	3.269	15.235	11.981
20.057	12.276	34.608	3.812	2.405	8.562	7.634
20.269	25.412	140.892	10.994	5.132	11.306	12.954
26.546	46.699	97.994	9.267	1.6	10.141	13.46
21.897	43.727	80.192	12.598	1.427	10.69	13.528
31.527	10.586	116.59	10.846	1.136	15.097	10.136
21.896	25.845	94.323	2.821	1.621	12.076	6.644
29.097	41.046	110.11	12.897	1.915	13.474	10.388
19.316	34.549	30.938	10.671	1.872	15.471	8.051
29.938	46.12	92.971	7.832	4.807	13.315	3.747
36.996	12.484	39.6	9.937	0.446	9.07	10.666
27.776	13.746	30.151	4.264	0.909	15.56	10.273
18.402	10.618	71.762	3.628	1.183	13.961	11.187
18.135	43.337	59.883	8.173	1.795	11.738	5.974
27.57	10.745	123.97	14.123	5.202	15.698	7.92
37.974	45.635	77.979	4.544	0.393	15.255	13.777
37.791	33.667	34.783	8.888	0.662	8.351	6.015
20.784	8.832	125.392	9.256	2.042	11.532	7.33
18.89	12.992	130.439	10.783	4.773	9.243	3.673
27.074	5.711	138.415	6.326	1.163	14.345	6.698
34.748	41.952	87.506	1.772	3.878	12.347	11.8
26.84	11.554	130.601	11.367	0.546	14.386	13.855
32.84	43.727	76.386	5.823	4.916	12.243	4.607
18.162	42.908	76.766	4.116	0.599	10.436	12.017
36.792	25.842	56.096	7.6	3.574	9.514	9.749
26.42	14.412	108.168	9.516	4.19	8.461	11.827
24.06	12.663	123.857	2.791	0.826	15.616	8.801
31.356	22.269	87.37	2.023	4.878	8.533	10.247
34.458	33.133	46.693	2.272	3.299	15.521	4.271
16.257	28.725	148.748	13.828	1.558	10.679	8.014
20.317	9.239	107.098	8.339	5.467	12.823	3.949
28.439	33.796	31.302	5.519	4.902	11.59	8.142
18.137	11.407	35.108	3.605	1.23	11.517	10.003
34.945	5.498	60.328	4.654	4.276	15.58	8.339
19.544	23.669	62.468	12.507	4.803	10.283	14.36
37.498	36.64	85.045	10.689	3.84	10.244	10.462
24.926	35.308	95.707	14.213	2.488	15.905	8.246
36.131	28.986	30.887	8.06	2.846	9.007	14.152
20.981	30.142	34.302	10.894	1.867	11.308	8.647
29.239	14.896	132.287	10.87	3.477	12.017	14.181
28.422	33.063	82.87	3.202	3.143	13.749	9.171
34.88	38.498	139.4	2.846	2.195	8.879	10.204
28.867	28.258	33.802	12.208	5.088	14.803	5.298
29.672	23.682	93.591	8.093	0.582	10.212	14.687
21.412	30.089	54.879	3.487	1.733	11.08	3.859
27.359	19.945	52.592	13.758	0.867	11.283	11.188
32.102	38.269	75.576	7.269	2.299	9.982	14.977
18.864	44.754	23.163	10.23	5.282	12.768	7.366
36.383	24.049	126.505	4.97	2.446	13.334	4.344
31.066	34.075	54.511	11.043	0.474	12.145	4.954
18.341	22.269	25.926	11.963	1.157	8.351	8.445
34.428	17.351	135.4	14.246	1.684	15.314	11.235
35.788	39.167	24.229	6.402	2.921	11.189	5.169
31.762	35.86	47.24	10.01	3.651	14.733	7.591
25.925	8.875	76.432	4.187	4.479	14.202	6.27
29.45	10.509	98.443	8.475	4.172	14.681	11.484
33.02	38.189	78.39	10.182	4.159	13.037	15.168
30.312	27.028	82.897	3.742	3.313	9.237	6.701
28.124	17.524	52.976	10.332	1.23	14.877	9.516
35.535	9.542	43.546	7.32	3.883	11.108	8.254
24.021	4.787	116.082	10.893	4.078	15.347	5.361
19.611	26.192	81.204	5.633	5.27	10.673	8.02
27.098	12.973	24.779	5.309	4.106	12.049	3.562
26.669	34.93	87.308	8.277	0.708	15.414	6.74
24.458	15.8	148.221	8.839	1.713	14.171	8.186
18.794	22.534	133.772	3.882	3.175	13.373	11.19
20.025	3.084	42.534	11.675	4.846	15.262	13.796
34.563	19.309	53.646	1.703	4.402	9.358	12.332
34.424	5.103	76.525	8.379	5.037	13.041	3.833
16.9	8.549	65.406	13.629	0.268	12.292	6.218
16.849	40.519	73.25	9.868	3.973	10.992	12.722
21.197	19.811	129.663	14.222	1.023	11.469	14.196
27.57	25.496	27.88	6.331	1.287	10.503	14.31
19.203	22.771	34.562	2.862	2.098	13.407	14.188
36.055	6.383	119.888	6.099	1.824	12.474	3.32
37.222	3.444	78.068	4.176	4.087	12.566	8.661
28.644	5.415	65.778	8.229	3.283	10.545	3.923
26.369	15.989	81.262	7.767	1.37	15.43	4.191
37.925	17.491	69.39	12.924	2.768	11.538	4.032
17.924	17.751	26.531	6.043	3.258	13.233	8.725
24.337	41.848	124.299	12.72	4.878	15.162	6.808
29.647	35.907	23.554	5.682	4.832	13.112	6.71
29.731	19.25	146.175	3.023	3.31	9.723	13.012
31.443	31.455	75.506	4.206	3.33	15.506	4.535
35.404	38.267	57.425	1.865	0.931	10.318	6.011
28.276	26.704	23.965	4.289	2.823	12.363	8.193
16.258	16.849	117.734	7.236	0.257	13.891	10.731
22.91	22.309	93.851	10.992	2.983	9.001	6.541
28.973	10.93	141.058	7.652	4.512	8.541	9.508
20.292	20.483	51.86	6.222	4.783	11.462	8.862
30.138	23.782	34.379	14.364	5.368	13.62	4.425
23.221	19.891	118.966	11.385	1.275	11.754	12.594
20.997	13.426	142.52	6.479	1.885	15.415	8.33
16.923	17.075	87.211	8.742	4.646	10.583	13.905
25.406	5.338	141.764	12.776	3.112	9.606	12.793
20.104	22.526	63.592	2.32	1.893	14.01	5.959
25.784	15.74	88.971	10.894	3.303	15.207	14.961
31.766	47.148	53.801	9.626	4.661	11.912	6.35
22.728	24.118	81.246	13.363	0.376	14.33	6.776
20.196	13.075	35.089	9.965	3.53	13.218	10.903
26.528	3.753	87.541	6.386	4.403	10.891	15.525
28.926	44.115	57.212	9.937	3.484	8.58	5.52
25.728	19.207	96.726	3.849	5.204	14.248	13.851
27.795	39.83	96.316	13.893	4.071	12.474	3.858
19.796	24.484	42.484	11.489	0.495	13.806	9.204
23.306	19.788	42.666	10.828	3.731	12.681	12.139
30.872	37.069	45.011	12.018	4.805	14.732	6.137
28.989	23.177	138.892	12.548	1.722	10.671	3.437
21.904	19.912	51.29	12.994	4.806	10.21	5.47
31.243	28.268	83.157	8.03	2.457	8.619	5.809
24.312	16.771	71.328	6.853	5.224	13.047	14.586
36.834	6.315	95.056	2.93	5.029	8.606	13.695
24.11	20.753	38.992	2.546	3.348	15.97	4.26
20.659	37.016	31.814	7.194	4.056	10.029	6.046
24.17	41.63	144.066	10.156	3.809	12.572	15.397
22.291	40.688	142.814	4.877	3.483	11.281	7.976
26.577	25.993	47.6	9.402	1.835	14.648	15.076
20.944	35.597	130.016	11.728	3.312	10.528	4.134
17.66	18.867	24.326	4.652	4.005	11.555	6.211
28.586	48.393	114.61	6.872	4.993	10.662	10.891
28.028	45.565	120.97	4.646	3.01	10.222	4.191
35.725	31.047	35.174	6.294	4.293	14.544	11.854
27.508	28.372	39.441	11.121	1.272	15.62	3.623
29.696	27.256	50.228	2.769	2.829	9.144	8.438
35.04	7.978	58.929	13.623	1.668	13.702	11.323
28.737	25.344	145.717	4.623	1.867	10.474	9.606
25.112	20.173	44.949	11.587	2.49	15.299	8.76
28.644	47.815	88.18	9.359	4.51	11.961	3.375
33.916	10.273	140.051	12.884	3.437	10.883	3.604
21.959	46.946	147.136	2.793	2.009	8.418	15.274
34.854	7.696	119.222	13.092	2.39	9.826	6.195
22.288	31.905	112.249	13.158	0.982	8.811	7.66
33.062	48.112	38.864	13.43	2.628	10.494	4.868
26.236	2.862	53.708	10.646	2.436	12.746	6.905
37.03	47.415	121.253	7.098	0.366	10.443	5.857
20.292	31.085	141.419	9.352	3.31	8.922	4.788
30.823	32.377	84.917	10.518	3.814	11.979	6.24
19.521	34.242	66.751	2.474	4.504	11.735	7.067
35.817	23.979	131.787	2.024	2.144	8.48	7.813
30.976	7.618	101.959	3.277	4.257	13.826	7.552
16.688	29.118	57.456	6.83	1.508	8.178	10.699
22.992	13.92	78.901	11.654	4.097	14.539	12.533
31.724	35.428	51.294	13.983	0.585	9.44	10.814
25.714	24.226	96.804	7.369	2.468	8.092	9.229
36.847	25.171	44.119	10.266	2.581	14.143	14.205
28.17	43.928	98.416	2.378	1	9.742	15.339
22.955	34.572	120.962	11.214	0.632	14.362	6.285
36.585	33.314	64.999	7.959	4.272	12.252	15.514
35.976	2.313	81.471	5.164	0.553	13.347	4.149
23.263	27.393	136.962	3.131	0.709	11.729	8.999
17.136	38.122	132.225	9.274	4.062	9.687	4.496
24.953	30.938	73.436	12.849	4.577	14.183	4.632
34.252	45.299	57.72	6.209	2.126	12.529	12.569
25.914	31.836	72.812	5.079	0.975	13.141	3.429
23.826	29.701	107.013	13.493	3.338	14.902	9.866
27.68	48.171	133.539	11.056	3.346	15.202	15.33
21.487	44.588	24.473	11.825	4.612	8.438	8.233
18.534	35.316	65.003	6.024	5.175	9.658	4.167
31.267	22.288	87.219	5.742	5.031	9.187	4.502
20.627	40.127	23.19	7.637	1.495	15.096	12.403
17.339	35.168	111.854	5.327	3.647	9.711	11.128
23.412	20.379	125.315	2.076	2.416	11.362	4.178
25.793	17.22	37.554	10.042	1.091	10.337	5.247
28.169	38.354	38.593	3.998	1.261	12.374	13.75
31.538	27.255	66.828	2.61	3.229	13.142	3.32
37.797	41.319	58.65	8.701	3.603	14.92	5.609
35.355	43.317	40.325	5.028	2.771	15.199	6.124
28.385	15.802	108.238	8.601	2.037	11.957	5.003
21.058	41.247	22.128	8.663	2.663	13.594	7.378
22.119	7.667	29.709	4.31	5.269	10.852	8.546
35.578	13.254	135.299	3.834	3.079	10.866	7.433
28.622	18.101	98.773	13.464	1.008	12.58	14.478
18.18	48.786	102.54	11.689	0.55	10.802	5.201
35.569	31.436	45.457	8.029	1.839	8.13	8.877
29.808	3.756	110.145	4.391	3.512	13.899	5.178
37.12	10.357	141.942	8.369	5.3	14.146	10.48
20.376	15.226	94.944	7.103	0.915	12.316	6.641
30.183	47.018	135.342	2.814	1.962	14.347	4.088
31.569	38.706	118.687	13.701	2.404	10.804	6.103
19.37	40.189	129.338	7.182	2.097	9.278	6.042
35.953	27.414	90.982	11.204	3.958	11.829	14.922
35.668	21.288	26.732	6.582	1.904	9.718	12.035
18.882	28.77	146.403	5.094	2.031	13.033	3.849
26.929	25.22	125.148	2.191	3.475	15.331	8.421
30.398	44.064	26.624	4.788	3.189	14.158	12.846
26.098	26.81	97.587	2.478	2.639	13.161	14.985
28.874	27.639	89.413	12.022	5.166	11.742	6.208
37.333	47.765	81.688	2.861	2.379	15.102	13.03
35.367	4.618	43.526	13.493	2.892	14.102	13.429
24.735	38.645	117.714	4.978	2.667	14.703	7.018
22.113	48.458	117.42	9.402	0.589	13.575	11.9
22.828	41.884	99.835	9.93	3.64	14.495	12.851
33.231	21.909	104.505	5.152	4.316	8.45	14.674
24.098	43.743	100.746	11.945	0.798	8.465	7.648
37.124	23.553	38.806	7.045	2.564	14.702	14.509
28.606	37.577	127.198	3.233	3.141	13.392	12.892
33.153	31.475	25.988	5.937	0.717	12.376	13.372
35.513	41.352	32.128	2.328	3.804	12.476	9.613
22.493	44.057	132.415	6.214	2.314	14.383	6.157
30.207	35.303	82.13	2.172	0.436	9.971	8.356
17.6	32.885	137.799	11.578	3.036	15.474	4.146
21.309	6.449	128.272	2.63	5.076	13.565	7.998
21.029	5.504	132.097	9.822	1.293	13.291	9.105
32.804	17.55	58.414	4.236	1.759	10.732	14.984
21.25	13.887	50.019	4.431	5.325	8.687	7.397
23.859	5.642	43.127	4.826	2.533	11.581	4.466
27.4	18.015	98.711	10.317	5.252	9.855	8.977
28.044	16.679	74.727	3.469	4.418	14.473	11.354
21.22	34.764	55.441	3.686	0.783	9.373	15.293
24.644	20.501	74.398	5.867	0.954	13.189	10.163
17.683	2.131	119.536	2.78	2.193	11.862	3.216
29.135	40.758	39.678	11.311	3.345	14.473	5.188
32.552	33.695	107.3	4.484	4.677	15.762	10.68
23.53	43.825	118.598	3.449	4.122	13.498	15.237
22.281	16.94	29.814	12.265	2.3	12.585	13.738
19.866	11.605	31.647	8.696	0.317	11.123	9.308
21.908	18.511	138.721	6.241	1.137	10.057	9.877
25.455	3.767	62.142	10.175	4.813	15.763	10.327
36.62	23.531	33.426	13.913	0.519	12.665	5.448
16.246	33.76	40.061	11.829	4.225	15.268	3.316
33.392	17.653	92.672	11.939	0.641	13.421	12.307
28.697	34.335	24.822	11.795	4.222	15.421	3.255
37.082	19.425	115.361	7.879	2.761	13.02	4.593
32.46	20.599	29.411	11.543	2.899	10.488	12.725
29.453	32.698	126.834	3.69	4.685	8.109	5.675
31.928	36.174	78.661	9.655	0.747	14.696	5.034
28.611	46.029	139.012	10.592	2.579	12.007	12.499
17.805	30.319	107.711	7.641	4.903	14.603	10.821
16.794	23.286	124.117	10.325	1.556	9.986	8.544
22.225	33.175	144.593	8.034	0.675	10.042	14.925
17.419	17.745	44.941	3.383	2.153	12.115	8.665
18.33	9	136.555	2.13	0.822	8.608	9.817
26.234	25.796	116.315	12.321	4.54	10.691	14.726
27.236	33.81	71.01	8.507	1.172	10.658	3.409
33.232	2.805	139.21	3.016	1.109	13.407	9.596
35.835	11.484	88.579	3.756	5.325	9.33	9.496
32.458	13.617	116.598	7.823	4.981	8.685	6.742
17.69	9.714	88.572	1.997	3.365	14.332	9.309
28.522	11.432	125.791	9.152	5.075	14.991	7.634
35.919	20.252	108.513	11.742	3.323	14.028	9.235
20.583	23.348	79.304	11.05	3.469	8.449	14.021
29.431	16.438	121.257	7.679	0.67	14.864	3.836
21.157	15.421	46.274	6.27	3.709	9.75	3.375
17.802	10.067	59.491	5.138	3.431	13.196	11.157
21.503	13.78	133.795	7.871	2.053	15.061	12.26
27.161	34.886	53.162	6.378	5.412	15.32	8.625
21.902	6.729	130.373	9.092	1.558	9.589	5.388
25.554	36.555	50.937	9.693	1.101	15.828	10.182
36.909	29.008	32.744	3.828	5.484	15.423	10.45
33.098	28.359	65.979	12.633	1.225	9.355	9.264
25.218	20.191	53.317	4.021	4.284	14.448	13.045
35.456	9.473	78.642	8.637	2.215	11.373	9.982
27.966	38.495	120.726	7.382	3.463	13.375	10.738
20.714	28.731	98.657	3.067	4.815	8.876	15.441
22.787	21.906	64.832	9.646	1.729	10.329	4.506
17.17	9.883	146.33	3.313	3.839	12.656	11.146
20.556	25.459	96.401	5.678	2.846	13.949	14.576
30.752	41.656	84.149	10.238	4.056	8.277	6.972
32.208	11.452	40.658	4.831	2.308	13.592	7.476
37.406	12.917	142.399	3.032	4.339	15.992	10.571
17.035	25.418	33.193	9.593	3.205	8.014	7.547
31.712	7.342	141.814	8.607	3.153	11.495	5.579
34.299	4.464	64.313	12.422	2.991	14.764	15.193
21.765	16.403	79.045	3.069	2.399	14.76	7.831
31.431	28.212	58.782	4.357	0.396	12.567	9.788
25.984	29.817	94.347	5.795	4.725	12.163	11.694
31.438	8.704	114.121	9.104	1.778	15.112	10.696
33.465	48.017	94.533	3.217	4.79	14.674	8.097
26.046	9.386	110.191	12.536	0.62	9.901	13.161
33.826	30.17	27.771	4.777	2.34	13.072	9.082
32.387	36.21	50.15	14.446	5.032	9.237	10.132
24.613	17.236	63.739	8.79	2.405	11.015	4.984
22.361	4.259	101.955	1.637	3.873	8.929	3.335
16.363	23.735	120.419	3.176	2.002	15.218	11.389
22.037	29.61	143.144	3.646	0.348	10.929	4.988
28.733	12.753	122.826	1.491	2.523	12.06	7.088
32.224	20.511	146.074	12.14	2.14	15.892	11.53
29.808	35.699	62.382	7.3	4.639	14.686	7.327
29.503	27.203	37.965	10.04	4.52	15.538	10.669
36.222	24.621	48.112	4.042	3.475	12.962	5.046
16.217	31.64	145.178	4.218	3.64	9.703	10.921
34.081	9.073	101.447	6.097	4.762	9.595	13.453
23.014	21.895	76.808	9.861	5.313	12.114	14.758
37.431	20.815	65.003	4.993	4.904	12.342	4.678
21.177	35.161	48.705	6.948	2.716	13.191	10.341
22.017	35.523	99.877	12.671	5.481	15.385	4.724
31.034	26.582	80.587	7.33	0.938	10.558	7.683
25.049	15.439	138.07	10.61	2.675	15.828	10.714
21.779	41.835	93.475	3.263	0.985	11.478	11.951
24.356	41.015	35.135	1.512	5.476	10.678	5.947
20.054	36.096	148.729	3.564	3.089	13.044	12.721
22.49	24.309	64.096	3.248	3.986	14.796	12.471
36.137	26.822	32.438	4.468	4.594	8.752	12.486
18.69	8.757	106.924	5.117	5.272	11.963	15.435
16.481	22.263	99.901	7.371	3.074	14.949	13.772
17.958	15.109	86.254	8.115	1.257	12.568	4.322
18.351	38.074	102.036	7.558	3.639	14.675	11.378
23.574	12.382	73.549	3.13	4.14	15.365	6.891
25.081	28.213	81.797	5.427	2.712	12.558	6.855
24.886	29.855	33.151	8.842	3.223	14.312	5.802
31.949	22.823	64.937	3.148	5.297	11.687	7.61
31.965	13.867	44.073	10.681	3.523	11.74	14.566
33.39	28.511	115.54	10.902	4.722	14.776	11.935
16.432	22.876	129.954	4.747	4.183	12.892	15.297
31.134	37.501	94.517	13.295	0.989	14.448	10.396
21.194	15.136	63.235	12.064	4.04	13.347	3.866
28.556	44.208	86.831	4.039	1.389	12.112	11.487
20.725	15.044	88.316	2.225	0.292	14.925	10.5
17.819	25.943	91.947	1.968	1.986	8.671	8.468
23.656	47.84	80.564	3.423	1.486	10.348	14.496
30.028	38.396	108.447	13.727	2.963	12.176	10.851
36.535	13.455	130.353	12.136	1.975	11.293	3.741
33.336	19.212	59.2	14.486	2.825	8.594	9.58
33.393	26.242	53.724	11.595	0.309	11.391	6.398
20.536	34.392	99.091	10.603	3.099	14.939	13.729
34.079	15.287	45.309	1.638	4.639	8.348	5.79
26.802	35.893	23.868	11.666	1.712	12.348	8.489
18.777	28.741	126.493	1.76	2.833	14.511	6.799
20.815	29.105	27.341	3.713	1.376	13.015	9.008
30.62	15.063	61.22	2.332	2.99	8.084	5.141
27.045	19.182	107.056	1.995	5.382	14.457	7.389
36.464	45.92	123.392	9.073	3.196	14.62	13.368
36.477	2.701	46.647	11.251	1.182	10.2	9.454
21.573	5.018	138.256	11.16	0.655	13.501	14.145
22.048	29.666	119.268	2.585	0.89	14.739	8.854
34.814	42.663	79.394	3.914	1.885	13.821	4.579
34.507	20.161	65.041	11.428	3.43	15.54	3.632
20.792	28.817	68.913	2.925	0.858	11.426	4.688
16.842	43.052	37.624	3.201	5.197	14.837	6.389
23.965	30.263	30.717	7.93	1.741	12.795	6.688
29.787	20.816	134.663	11.983	3.488	14.144	9.906
34.723	43.298	39.899	2.886	3.206	9.042	7.288
25.787	41.777	114.195	10.146	2.101	13.647	3.875
24.746	9.014	23.155	9.503	1.316	13.526	12.209
21.118	43.473	61.65	6.385	1.285	8.039	7.35
26.12	24.518	103.78	5.28	2.825	12.361	10.905
30.172	31.789	63.851	6.278	3.143	8.89	14.857
33.619	41.236	87.897	13.83	4.073	11.596	8.321
33.136	13.184	129.52	7.236	0.553	8.264	6.604
22.013	25.766	120.21	11.228	1.162	14.904	11.485
31.081	15.357	145.454	7.945	5.354	8.064	11.166
31.828	33.219	125.342	10.241	1.696	8.309	8.952
25.609	25.307	66.634	2.928	1.929	15.499	10.765
25.596	12.797	138.946	10.898	3.746	12.839	7.223
30.457	21.251	28.728	3.112	3.874	8.044	6.648
33.961	3.044	81.839	9.934	2.389	12.902	15.247
36.505	17.901	55.828	2.074	2.542	14.45	5.761
18.745	29.989	117.327	14.341	3.755	10.815	4.279
26.307	35.147	38.678	3.476	5.237	10.575	10.664
28.1	36.765	105.862	1.772	4.785	9.068	8.307
34.309	3.094	27.791	11.736	1.577	11.255	14.568
22.845	5.643	87.467	7.911	5.256	10.755	3.98
30.968	25.584	34.845	7.832	5.451	8.896	12.406
22.738	4.885	52.534	5.299	4.086	8.074	10.13
21.992	30.477	147.326	10.006	3.491	11.15	8.64
20.611	32.169	46.902	5.671	1.142	11.843	10.516
22.405	2.337	136.33	5.482	4.451	12.767	14.978
30.674	27.645	55.038	3.632	4.385	10.697	7.646
22.099	19.142	131.043	5.945	2.635	13.654	7.566
36.591	6.313	52.844	7.689	1.55	13.977	5.443
35.439	20.523	73.808	11.97	5.333	15.124	8.368
29.052	22.057	134.811	13.393	3.293	8.238	10.616
23.369	41.467	51.619	13.427	3.846	10.523	11.982
25.039	29.243	47.833	8.636	1.589	12.915	14.524
16.869	20.313	109.54	5.918	1.795	15.636	11.496
33.747	24.158	61.045	9.322	1.422	12.87	13.566
24.344	20.199	140.163	5.91	5.126	15.708	14.244
16.858	28.599	23.946	11.583	5.108	11.378	15.459
25.431	26.565	52.526	6.247	1.796	12.391	10.661
19.267	42.468	98.447	12.743	2.829	15.561	8.933
34.387	32.99	82.843	3.68	2.207	8.595	3.811
20.273	2.334	53.332	8.42	3.824	10.356	9.794
26.489	34.25	71.847	2.56	1.76	12.987	11.103
20.383	8.099	43.701	9.524	1.351	13.82	6.981
35.567	44.912	22.326	9.578	4.005	11.748	14.084
16.945	4.481	30.263	11.782	2.342	12.867	7.566
16.459	9.997	89.382	3.984	1.238	8.25	4.275
36.651	34.503	110.668	6.703	2.765	15.535	11.916
29.825	28.11	77.153	9.756	3.463	8.42	4.037
32.212	3.608	49.402	8.905	4.096	12.418	13.126
34.842	40.6	57.817	10.223	3.831	15.85	5.74
32.031	48.316	48.674	10.426	4.348	9.121	8.636
20.881	41.14	81.591	2.495	2.857	9.085	4.57
27.125	3.169	122.578	13.309	1.594	14.42	7.897
28.849	24.835	64.286	14.137	5.179	9.055	3.372
24.777	38.267	54.018	13.35	2.733	14.261	8.415
33.301	5.1	42.131	11.602	1.365	12.23	13.901
30.995	37.473	31.67	6.718	1.271	14.809	6.161
30.533	20.442	25.484	8.604	2.912	13.877	7.854
31.799	30.637	113.013	8.182	4.022	11.468	10.212
18.173	18.165	92.18	8.435	2.046	8.663	10.125
20.111	9.483	51.976	12.127	0.572	8.112	6.578
17.361	31.597	73.58	2.954	3.162	13.861	8.072
16.669	4.206	66.615	11.499	2.277	8.726	12.413
33.827	5.583	60.026	11.069	3.689	14.592	10.237
27.337	18.174	41.608	12.409	5.207	13.228	14.417
26.191	19.719	128.76	8.763	0.894	9.755	11.042
23.478	28.192	83.107	10.497	5.121	11.461	5.858
23.028	16.764	98.719	11.653	3.232	10.714	12.245
32.266	13.649	44.278	7.385	4.216	13.149	6.642
23.555	3.982	138.83	13.267	2.983	9.335	6.043
29.707	37.112	145.76	11.854	4.475	10.086	8.806
37.104	13.532	79.909	13.472	0.401	12.571	9.246
28.614	38.764	28.116	1.75	1.237	12.894	14.831
36.213	47.338	116.606	4.214	3.154	14.607	7.872
30.32	43.083	146.981	14.328	2.591	15.383	12.895
30.408	38.148	89.285	10.762	4.078	13.42	10.96
16.561	36.442	129.776	8.773	3.924	15.895	12.678
22.906	41.415	58.507	12.394	3.938	13.66	6.545
18.264	11.48	84.924	6.273	1.878	15.949	11.966
31.59	28.17	106.668	10.788	0.608	8.877	14.402
30.7	11.434	42.495	5.163	1.772	11.079	5.524
35.247	26.148	145.186	1.654	5.226	12.402	15.424
21.551	12.454	48.976	4.719	0.591	15.984	7.559
35.088	25.796	65.371	9.241	4.076	12.563	7.504
17.297	42.715	60.417	13.018	1.973	10.91	8.674
16.674	17.452	37.519	1.679	2.169	9.442	8.029
16.117	15.265	125.152	3.165	2.402	11.651	14.612
23.296	48.722	24.911	5.467	2.036	8.028	9.164
23.555	42.24	131.787	10.266	1.619	8.635	15.314
29.44	31.806	81.828	14.303	1.098	13.361	9.67
28.655	31.912	34.821	13.761	3.347	8.261	10.605
34.831	41.155	127.702	7.562	0.563	10.184	7.065
28.552	25.301	68.324	14.49	2.53	14.976	11.561
16.521	33.09	62.634	10.652	1.895	13.618	10.549
28.588	24	34.775	6.008	0.853	8.543	12.385
29.344	18.055	73.723	9.877	3.086	13.504	6.846
32.556	36.177	57.468	2.555	4.69	10.531	3.53
20.435	20.501	94.87	4.883	2.63	12.359	3.554
33.392	44.351	98.056	5.667	4.033	10.238	13.771
36.318	22.206	69.933	9.942	1.097	8.24	4.542
20.396	24.294	52.685	10.945	0.703	14.128	15.056
31.876	29.92	55.77	1.813	1.111	12.356	11.17
26.442	27.291	46.557	12.993	0.896	15.27	5.252
30.271	7.195	67.293	8.367	5.069	9.902	9.342
19.585	36.657	109.579	14.202	1.592	15.38	8.579
16.105	32.552	116.416	12.212	1.999	12.339	9.178
23.572	28.118	67.844	3.986	3.135	8.75	6.671
19.828	17.924	131.233	6.725	5.062	11.258	15.109
22.86	34.698	116.044	4.389	1.064	11.691	9.224
16.053	20.181	43.162	11.042	4.132	8.97	7.111
19.54	43.687	96.168	11.795	3.61	14.052	12.805
35.08	29.708	28.438	11.965	4.608	10.094	10.643
17.868	30.345	95.145	11.979	2.886	9.972	13.765
22.047	25.904	82.909	6.428	2.911	8.709	7.73
18.58	26.589	30.147	5.933	3.884	14.222	5.236
16.67	5.59	113.726	10.384	1.638	13.994	13.62
25.637	37.452	36.953	10.064	2.772	9.305	13.933
35.12	40.671	86.417	3.635	3.354	8.819	6.608
34.234	23.927	29.073	8.469	4.558	13.965	4.594
17.053	2.954	75.979	10.684	2.418	15.383	8.095
16.558	16.371	57.057	14.312	2.267	8.807	12.424
35.828	44.473	64.646	5.838	5.31	14.758	13.647
20.647	19.092	66.309	8.842	0.487	8.452	7.534
35.359	43.003	39.813	2.149	5.111	14.087	5.34
23.546	12.837	91.99	8.559	3.68	8.958	14.975
21.515	18.543	102.405	4.964	3.595	13.217	10.418
16.516	18.568	140.775	12.464	4.621	13.222	5.043
28.299	44.244	74.014	5.473	2.269	8.658	9.008
35.071	10.923	56.251	8.453	0.65	10.621	12.803
21.973	16.378	30.104	13.388	1.227	8.051	10.545
23.876	9.213	70.952	5.753	1.076	9.391	12.937
34.549	3.539	63.382	10.266	1.755	9.716	5.527
31.747	30.253	52.173	10.053	2.492	12.021	12.98
36.413	18.97	80.08	11.762	5.163	14.34	13.418
34.918	45.971	145.419	3.773	3.137	14.457	14.509
31.059	20.832	59.045	2.779	5.349	12.552	7.917
35.171	34.213	33.325	5.787	2.104	15.924	7.396
21.709	28.048	134.19	6.763	2.714	13.849	6.116
37.014	48.495	30.314	2.117	1.521	12.923	5.755
30.709	22.12	142.872	7.869	2.174	14.256	14.367
26.694	38.368	36.724	9.678	4.183	15.272	12.067
28.841	28.696	59.138	9.033	3.309	15.127	13.919
35.157	36.673	128.811	12.203	4.797	13.002	6.048
17.764	45.814	48.003	10.739	5.295	12.598	8.647
22.809	32.81	130.489	14.25	2.567	9.523	5.635
23.459	40.203	133.33	8.106	2.326	13.5	8.229
31.975	7.475	125.927	1.629	4.453	11.65	14.575
32.557	7.019	111.222	7.487	5.211	15.936	12.009
32.856	13.646	49.236	3.002	2.497	11.934	10.047
37.549	27.444	124.563	1.587	4.044	10.194	5.991
26.538	42.141	56.782	9.762	3.626	14.173	10.244
23.838	39.883	116.11	10.995	4.832	9.382	4.661
31.709	19.362	76.898	5.884	2.808	12.062	6.319
34.082	32.706	86.471	12.373	2.363	13.859	8.755
16.115	34.137	28.663	13.184	4.87	10.67	12.459
22.235	3.569	142.706	14.176	4.439	10.491	10.748
25.167	44.257	101.184	9.649	2.406	13.704	14.878
21.628	18.213	36.023	8.2	3.938	15.732	4.231
18.099	2.885	124.931	6.189	1.66	15.546	3.824
33.252	3.971	109.668	10.139	1.632	15.705	4.219
32.697	6.685	50.394	9.515	3.694	8.549	8.67
20.861	14.295	55.91	8.295	2.861	13.686	12.198
30.256	7.707	50.189	13.958	5.225	8.359	4.097
27.245	46.742	92.618	6.267	0.547	10.824	3.71
21.246	20.337	33.845	14.032	3.915	13.782	13.245
23.872	16.448	143.202	5.401	2.014	12.421	14.457
34.513	15.962	44.74	9.589	4.719	10.242	9.941
18.828	15.756	136.683	1.775	1.021	14.735	13.81
32.797	18.224	94.575	3.549	4.741	9.887	12.577
32.255	38.198	78.056	13.986	0.709	11.053	10.252
28.455	8.848	87.75	11.618	2.345	14.154	3.258
19.121	19.581	122.865	8.75	3.894	9.658	7.772
33.354	11.66	54.565	5.218	4.868	10.906	14.824
28.896	45.081	30.93	2.88	1.814	9.33	12.126
35.729	20.836	60.088	8.209	0.479	11.208	14.595
29.298	44.051	57.367	8.217	3.146	15.163	4.602
34.058	33.898	123.253	11.901	0.694	15.403	8.02
35.386	35.593	23	10.159	5.145	11.754	13.518
35.531	20.205	45.371	10.652	3.825	15.331	11.786
34.865	34.544	73.39	12.273	1.045	15.194	15.323
34.103	16.658	82.413	11.921	1.785	14.379	11.589
22.012	41.447	101.261	3.524	3.641	12.828	14.994
26.378	31.637	138.105	12.331	2.706	8.496	8.207
37.103	4.063	133.555	6.795	1.281	11.363	10.213
28.148	12.303	131.314	13.043	2.342	12.387	15.482
20.274	30.983	105.032	4.977	1.504	14.707	4.435
32.34	32.354	80.421	12.825	0.542	12.789	12.502
37.122	21.691	119.524	10.777	0.56	15.765	3.206
23.922	22.814	62.2	2.604	4.462	14.105	12.809
28.832	5.08	123.353	4.075	2.697	12.485	15.19
24.922	22.77	128.419	13.288	4.446	11.548	4.011
30.952	6.537	42.926	13.808	1.735	8.545	9.719
26.685	36.326	103.924	13.184	2.973	12.613	4.304
18.845	34.415	138.962	9.525	4.705	14.365	9.168
30.795	38.097	40.511	12.765	5.318	13.832	13.096
19.115	27.761	48.162	1.744	0.835	9.496	11.167
24.264	2.45	103.901	1.732	1.432	11.617	7.442
25.647	10.384	85.297	10.422	3.595	15.985	5.527
24.545	31.92	128.795	2.614	2.606	8.471	8.557
23.124	48.759	68.177	14.081	2.51	8.912	3.8
17.321	18.079	132.117	10.565	0.497	13.881	10.353
16.661	33.591	82.366	1.904	3.349	12.117	4.183
30.641	9.155	122.857	1.667	0.542	13.945	5.037
24.321	4.121	73.851	14.081	0.526	10.959	5.561
18.566	31.884	66.413	6.121	2.076	8.109	14.589
28.538	37.168	45.759	2.501	4.086	13.025	13.538
33.807	10.417	41.1	12.31	4.851	10.327	6.112
37.525	40.448	143.012	9.163	4.044	14.816	12.081
21.583	44.267	99.761	6.892	1.893	14.538	8.018
21.412	38.846	85.711	9.961	4.037	12.698	3.588
33.978	43.221	88.913	5.123	4.345	15.581	10.548
36.898	23.599	146.74	7.617	4.376	10.826	10.338
16.967	16.939	109.726	13.437	3.4	13.468	11.887
31.246	42.068	128.539	4.84	0.402	12.229	7.281
21.042	31.991	95.723	7.239	3.101	12.406	6.417
34.489	23.516	57.03	2.139	4.891	8.915	4.04
34.458	45.88	84.897	13.88	4.719	9.016	6.249
24.168	40.007	50.294	13.629	2.975	13.592	5.882
29.536	23.394	82.452	12.085	3.807	11.939	7.534
28.872	33.162	38.391	8.243	3.508	8.528	10.915
24.759	11.863	56.425	6.803	2.008	12.304	13.778
33.786	35.84	24.973	2.711	3.736	15.047	6.628
26.505	13.881	58.251	6.647	2.695	8.511	7.454
36.337	21.704	57.503	10.073	3.301	15.329	10.69
21.724	14.3	78.456	2.932	2.869	12.362	10.173
29.36	16.113	91.137	4.906	5.403	11.443	10.221
34.694	11.993	130.016	2.94	1.488	15.749	4.366
32.059	35.514	78.494	10.652	3.527	13.914	14.092
24.605	3.596	102.622	12.54	4.111	14.981	15.359
29.82	25.531	36.252	2.921	4.967	14.665	4.518
24.27	31.34	39.666	5.805	2.437	10.242	9.213
35.681	37.096	69.991	13.078	4.686	9.797	9.129
19.044	11.757	36.348	5.941	0.837	9.767	8.97
21.53	45.037	126.687	10.448	3.753	9.458	3.338
19.259	15.737	101.684	11.725	2.348	13.047	4.974
36.754	41.528	129.435	12.73	0.879	9.902	4.456
16.499	7.433	84.204	10.029	2.135	9.651	11.932
18.767	9.515	99.564	5.22	2.934	11.91	7.175
17.883	3.499	115.784	9.782	4.109	15.269	4.273
16.474	5.504	77.874	8.998	3.551	14.831	12.592
24.794	23.171	137.934	3.212	5.061	15.1	14.746
22.819	42.953	119.447	11.794	3.624	9.811	3.621
18.988	15.301	132.295	14.45	3.936	9.962	12.568
25.148	28.583	100.738	12.554	1.784	12.138	7.388
27.473	4.035	92.513	5.701	1.756	15.283	7.745
20.675	25.418	100.137	14.336	1.917	8.159	7.89
17.752	19.626	26.151	10.336	4.31	12.622	7.013
21.822	39.731	136.725	4.735	2.753	11.874	7.534
16.653	25.366	107.842	1.517	2.817	14.437	4.059
21.211	26.694	78.429	10.212	3.252	15.055	14.039
20.857	24.25	105.986	7.563	0.348	12.495	10.172
29.521	45.754	98.397	7.021	5.145	9.65	11.473
25.063	46.848	26.349	11.15	5.055	11.693	13.915
27.838	15.906	72.185	1.634	4.533	15.241	5.61
32.306	36.728	95.288	9.934	5.282	8.97	10.21
26.531	20.704	23.566	9.184	1.975	14.457	9.692
25.942	38.66	141.213	3.267	2.033	10.594	9.32
33.526	5.99	77.545	2.174	5.075	14.524	7.515
16.091	36.353	109.121	3.528	5.169	11.299	4.525
17.161	42.885	82.08	5.103	1.833	10.51	9.879
20.516	22.869	112.396	3.368	2.191	10.579	10.817
25.16	29.355	34.67	11.404	5.288	10.346	6.534
28.882	29.564	74.308	1.901	2.811	11.897	4.973
32.42	40.494	45.038	1.801	2.58	14.353	4.258
27.701	19.832	130.268	9.815	1.013	8.657	13.972
17.156	22.565	35.798	8.454	1.753	11.741	6.539
[truncated: 6,492 more rows]
